# Supplementary material for: Comparison of efficacy of needle-free injection versus injection by needle for iron supplementation of piglets: a double blind randomized controlled trial
Source: Porcine Health Manag. 2023 Jan 16;9:2. doi: 10.1186/s40813-022-00296-5 (PMC9841657; doi:10.1186/s40813-022-00296-5)
Supplement: Supplementary file 1 — Additional file 1: Data file. The complete dataset for this study, available as spreadsheet file. The file contains the data (1. data sheet) and a legend (2. legend) that provides an overview of the abbreviated column headings in the data sheet and the measuring units. The data sheet is provided as is and contains the results from the piglets collected in the trial per study day and study group (body weight, piglets sex, litter of origin, haematological analyses and iron associated parameters supplemented). Additional output of the analyzer that was not used in this study is also included for use by others. Attribution of the authors upon use of the data is appreciated. [file 40813_2022_296_MOESM1_ESM.xlsx]

## Sheet: 1. Data sheet
Sow number	Ear tag number	Day	Weight	Sex	Pen_after_weaning	Date	Fe	OnvFeCap	TotFeCap	FeVerz	Hb	Ht	Ery	MCV	MCH	MCHC	RDW	RetRela	RetAbs	Chr	Leuc	LargUCel	LymPreCor	Lymf	Mono	Blast	Meta	Staaf	Segment	Eosino	Baso	Normo	Thrombo	MPV	PDW	MPC	MPM	sow_cycle	piglets_weaned	Date_of_birth	Administration_code_deblinded	Administration_code_blinded	Remarks
3265	20379	3	2.4	m	172	20170828	7.8	52.9	60.7	12.85	5.3	0.28	4.6	61.1	1.16	18.92	18.4	11.38	523.1	1.06	8.04	0.07	3.49	3.56	0.25	0	0	0	4.09	0.13	0.02	0	100	30.5	67.3	253	3.66	1	14	2017-08-23	NF	A
3265	20377	3	2.21	f	173	20170828	14.5	24.9	39.4	36.8	5.2	0.28	4.5	62.5	1.16	18.62	24	13.97	629	1.26	8.1	0.09	4.16	4.25	0.28	0	0	0	3.48	0.07	0.03	0	308	12.6	77	247	2.65	1	14	2017-08-23	N	B
3265	20373	3	1.98	f	160	20170828	8.1	44.5	52.6	15.4	5.4	0.29	4.68	60.9	1.16	18.99	22.3	11.18	523.6	1.17	8.56	0.08	3.6	3.68	0.22	0	0	0	4.56	0.09	0.02	0	410	10.9	94	251	2.26	1	14	2017-08-23	N	B
3265	20372	3	2.21	m	175	20170828	7.6	86.5	94.1	8.08	4.2	0.23	3.5	64.4	1.19	18.54	20.8	19.87	696.1	1.15	9.94	0.07	3.79	3.86	0.34	0	0	0	5.46	0.24	0.03	0	425	32.5	59.8	247	3.96	1	14	2017-08-23	N	B
3265	20378	3	2.13	f	173	20170828	24.1	33.2	57.3	42.06	5.5	0.29	4.28	67.8	1.29	18.97	22.4	13.29	569.3	1.38	12.69	0.03	6.29	6.32	0.91	0	0	0	5.32	0.05	0.08	0	374	12.1	79	246	2.55	1	14	2017-08-23	NF	A
3265	20369	3	2.04	m	175	20170828	5.4	87.8	93.2	5.79	4	0.22	3.52	63.5	1.14	17.9	22.2	20.57	724.7	1.12	10.89	0.14	5.95	6.09	0.27	0	0	0	4.43	0.05	0.04	0	555	19.7	90.9	254	3.06	1	14	2017-08-23	NF	A
3265	20381	3	2.32	f	174	20170828	6.3	61.3	67.6	9.32	4.8	0.26	3.97	66.1	1.22	18.43	20.5	13.11	520.6	1.17	9.13	0.09	4.71	4.8	0.19	0	0	0	4.06	0.05	0.03	0	642	13.6	91.2	239	2.56	1	14	2017-08-23	C	C
3265	20371	3	2.12	f	173	20170828	3.6	73.2	76.8	4.69	4.5	0.24	3.79	63.3	1.18	18.59	19.1	13.47	510.2	1.11	11.47	0.11	6.45	6.56	0.22	0	0	0	4.64	0.02	0.04	0	852	17	98.2	246	2.7	1	14	2017-08-23	C	C
3166	20382	3	1.99	f	173	20170828	16.7	51.9	68.6	24.34	4.7	0.27	4.23	62.9	1.11	17.7	23.7	12.86	543.8	1.29	13.05	0.18	3.31	3.49	0.31	0	0	0	9.16	0.06	0.03	0	289	12.8	80.3	239	2.58	3	12	2017-08-24	NF	A
3166	20388	3	1.9	m	175	20170828	3.3	71.8	75.1	4.39	4.2	0.24	3.59	65.7	1.16	17.68	20.1	12.36	443.5	1.22	20.3	0.4	5.98	6.38	0.92	0	0	0	12.8	0.15	0.06	0	340	13.7	91.7	228	2.46	3	12	2017-08-24	NF	A
3166	20391	3	1.99	m	175	20170828	14	21.8	35.8	39.11	6	0.3	4.16	71.3	1.44	20.14	16.7	9.73	404.4	1.28	7.51	0.06	2.49	2.55	0.28	0	0	0	4.44	0.21	0.03	0	170	12.1	73.8	234	2.47	3	12	2017-08-24	C	C
3166	20390	3	1.93	m	172	20170828	4.2	79.4	83.6	5.02	3.3	0.19	2.84	65.7	1.16	17.62	20.4	12.38	351.9	1.11	19.15	0.06	4.17	4.23	0.93	0	0	0	13.63	0.31	0.05	0	313	14.5	80	244	2.78	3	12	2017-08-24	NF	A
3166	20383	3	2.02	f	174	20170828	5.1	34.3	39.4	12.94	4.8	0.25	3.6	68.8	1.33	19.3	18.2	11.61	418.2	1.26	8.4	0.02	2.82	2.84	0.43	0	0	0	5.04	0.07	0.03	0	387	11.7	80.9	236	2.39	3	12	2017-08-24	N	B
3166	20384	3	2.19	m	172	20170828	6.5	54.9	61.4	10.59	5	0.27	4.07	66.9	1.23	18.44	19.5	13.53	550.5	1.24	13.39	0.08	5.89	5.97	0.7	0	0	0	6.55	0.12	0.04	0	130	19.6	85.5	236	3.06	3	12	2017-08-24	N	B
3166	20392	3	1.87	f	174	20170828	8.9	34.7	43.6	20.41	4.4	0.23	3.86	60.1	1.15	19.17	19	10.06	388.2	1.11	11.17	0.03	3.44	3.47	0.48	0	0	0	7.17	0.03	0.02	0	428	10.8	84.7	244	2.29	3	12	2017-08-24	N	B	bled again D3
3166	20395	3	2.04	f	173	20170828	4.5	56	60.5	7.44	5.3	0.28	4.22	67.2	1.25	18.63	18	10.02	422.5	1.19	13.1	0.13	4.24	4.37	0.33	0	0	0	8.36	0.02	0.01	0	372	13.1	84.6	238	2.57	3	12	2017-08-24	C	C
3183	20399	3	1.79	f	173	20170828	13.3	25.3	38.6	34.46	6	0.32	4.83	65.6	1.25	19.03	17.8	10.81	522	1.24	8.42	0.13	2.39	2.52	0.51	0	0	0	5.36	0.02	0.01	0	361	11.7	74.5	241	2.48	3	14	2017-08-25	C	C
3183	20397	3	1.82	m	172	20170828	7	51.4	58.4	11.99	5.5	0.3	4.98	60.3	1.11	18.38	19.6	9.66	481.2	1.14	10.82	0.26	2.8	3.06	0.59	0	0	0	7.07	0.07	0.03	0	254	12.3	88.9	245	2.46	3	14	2017-08-25	NF	A
3183	20404	3	1.32	f	173	20170828	14.3	4.2	18.5	77.3	5.8	0.32	5.03	63.1	1.14	18.14	16.2	8.6	432.9	1.09	5.76	0.09	2.17	2.26	0.19	0	0	0	3.27	0.02	0.01	0	387	11.2	79.4	245	2.37	3	14	2017-08-25	N	B
3183	20412	3	1.71	m	172	20170828	6	36.2	42.2	14.22	4.8	0.27	4.53	59.1	1.07	18.03	19.1	8.77	397.3	1.13	23.06	0.07	12.28	12.35	1.03	0	0	0	9.53	0.07	0.07	0	296	14.2	92.4	238	2.55	3	14	2017-08-25	NF	A
3183	20410	3	2.05	m	172	20170828	10.3	35.1	45.4	22.69	5.6	0.29	4.64	63	1.2	19	18.8	8.86	410.8	1.26	12.39	0.22	3.22	3.44	0.65	0	0	0	8.19	0.1	0.02	0	304	13.2	78.5	242	2.68	3	14	2017-08-25	N	B
3183	20403	3	1.6	m	172	20170828	10.9	36.8	47.7	22.85	5.1	0.26	4.72	55.1	1.07	19.43	24.3	10.15	478.9	1.21	15.32	0.25	2.99	3.24	0.28	0	0	0	11.72	0.06	0.02	0	246	11.5	78.3	243	2.45	3	14	2017-08-25	C	C	bled again D3
3183	20411	3	1.75	m	175	20170828	8.2	30	38.2	21.47	5.3	0.28	4.36	64.4	1.22	18.88	18.5	11.07	482.2	1.24	8.17	0.13	2.78	2.91	0.52	0	0	0	4.66	0.07	0.01	0	360	12.3	78.8	239	2.51	3	14	2017-08-25	N	B
3183	20402	3	1.84	f	174	20170828	18.2	14.4	32.6	55.83	5.8	0.3	4.94	60.7	1.16	19.19	19.3	9.34	462	1.18	8.15	0.08	2	2.08	0.44	0	0	0	5.54	0.07	0.02	0	346	12.4	77.1	242	2.59	3	14	2017-08-25	NF	A
2848	20422	3	1.72	f	173	20170828	9.8	29.9	39.7	24.69	6	0.31	5.14	60.9	1.16	19.03	17.6	7.28	374.4	1.13	11.48	0.16	3.33	3.49	1.13	0	0	0	6.76	0.06	0.05	0	459	10.5	76.6	244	2.28	8	11	2017-08-25	C	C
2848	20418	3	2.11	f	173	20170828	20.4	36.2	56.6	36.04	5.9	0.32	5.79	55.3	1.03	18.57	19	7.24	419.3	1.11	12.01	0.02	3.24	3.26	0.7	0	0	0	7.96	0.05	0.04	0	478	9.5	73.5	250	2.17	8	11	2017-08-25	N	B
2848	20414	3	1.97	m	175	20170828	8.7	29.9	38.6	22.54	6.5	0.35	5.87	60.2	1.11	18.47	16.5	4.82	282.9	1.04	12.48	0.02	3.17	3.19	0.71	0	0	0	8.33	0.23	0.02	0	468	10.2	86.1	247	2.18	8	11	2017-08-25	NF	A
2848	20417	3	1.97	f	173	20170828	38.7	2.3	41	94.4	5.2	0.28	4.28	64.9	1.21	18.67	17.4	8.07	345	1.19	11.67	0.08	5.95	6.03	0.5	0	0	0	4.87	0.14	0.12	0	347	10.1	71.7	237	2.18	8	11	2017-08-25	N	B
2848	20421	3	1.82	f	173	20170828	23.7	27.9	51.6	45.93	4.4	0.22	3.53	62	1.23	19.88	18.9	6.15	217.4	1.32	7.72	0.1	1.81	1.91	0.38	0	0	0	5.38	0.03	0.02	0	411	10.2	67.9	238	2.24	8	11	2017-08-25	NF	A
2848	20415	3	2.07	m	175	20170828	15.1	27.1	42.2	35.78	5.3	0.27	4.56	60.2	1.17	19.36	18.5	7.27	331.2	1.14	9.68	0.09	2.6	2.69	0.4	0	0	0	6.47	0.1	0.02	0	101	17.8	85.1	233	2.91	8	11	2017-08-25	N	B
2848	20426	3	2.46	m	175	20170828	15.1	36.6	51.7	29.21	5.7	0.3	5.38	56.2	1.06	18.81	19	7.49	402.8	1.13	12.68	0.08	2.47	2.55	0.47	0	0	0	9.55	0.08	0.03	0	268	11.6	76.8	240	2.43	8	11	2017-08-25	C	C
2848	20416	3	2.03	f	173	20170828	24.8	11.4	36.2	68.51	5.2	0.27	4.11	65.8	1.27	19.24	17.3	7.27	298.8	1.19	6.09	0.04	1.71	1.75	0.42	0	0	0	3.63	0.28	0.01	0	259	11.1	79.4	234	2.27	8	11	2017-08-25	NF	A
2928	20428	3	1.98	m	172	20170828	11.3	38.6	49.9	22.65	5.8	0.32	4.72	67.7	1.23	18.21	19	15.17	716.5	1.22	12.81	0.1	6.33	6.43	0.3	0	0	0	6.04	0.02	0.02	0	430	12.8	91.8	253	2.57	7	12	2017-08-23	N	B
2928	20436	3	2.27	f	173	20170828	17.8	44.1	61.9	28.76	5	0.26	3.99	64.9	1.25	19.22	22.5	11.5	459.5	1.44	10.86	0.04	2.8	2.84	0.38	0	0	0	7.54	0.08	0.01	0	48	6.7	25.3	205	1.55	7	12	2017-08-23	NF	A
2928	20427	3	1.96	m	172	20170828	30.8	18	48.8	63.11	5.9	0.33	5.5	59.7	1.06	17.82	16.8	3.95	217.1	0.98	15.8	0.14	4.44	4.58	0.36	0	0	0	10.76	0.06	0.04	0	613	10.5	108	255	2.09	7	12	2017-08-23	C	C
2928	20431	3	1.96	m	175	20170828	4	61.7	65.7	6.09	5.6	0.31	5.25	58.5	1.06	18.16	19.3	10.93	573.6	1.07	19.64	0.17	5.53	5.7	0.43	0	0	0	13.42	0.03	0.06	0	704	12	99.1	251	2.31	7	12	2017-08-23	N	B
2928	20430	3	2.45	m	175	20170828	4	66.1	70.1	5.71	5.8	0.31	4.87	62.6	1.2	19.12	16.9	8.55	416.3	1.06	12.12	0.06	4.02	4.08	0.39	0	0	0	7.46	0.15	0.04	0	211	24.4	77.4	250	3.33	7	12	2017-08-23	N	B
2928	20441	3	1.81	m	172	20170828	24.7	12.7	37.4	66.04	5	0.27	4.31	61.7	1.15	18.7	18.1	6.05	260.6	1.09	14.21	0.03	4.21	4.24	0.41	0	0	0	9.52	0.02	0.01	0	617	9.1	83	265	2.13	7	12	2017-08-23	NF	A	bled again D3
2928	20429	3	2.05	m	172	20170828	20.2	8.8	29	69.7	7	0.37	6.37	58.4	1.1	18.8	16.6	5.59	355.9	1.08	9.19	0.06	3.2	3.26	0.22	0	0	0	5.41	0.26	0.05	0	169	12.8	83.8	242	2.5	7	12	2017-08-23	NF	A
2928	20432	3	1.93	f	172	20170828	20.7	38.2	58.9	35.14	6.4	0.36	5.28	68.1	1.21	17.82	16.8	8.18	432	1.09	16.15	0.15	5.01	5.16	0.64	0	0	0	10.27	0.05	0.03	0	509	11.5	92.3	248	2.31	7	12	2017-08-23	C	C
2981	20452	3	1.73	m	172	20170828	12.4	2.5	14.9	83.2	6.2	0.32	5.86	55	1.07	19.38	17.1	4.79	280.4	1.11	12.86	0.11	4.7	4.81	0.3	0	0	0	7.67	0.04	0.04	0	408	8.9	72.7	262	2.14	6	NA	2017-08-24	N	B	bled again D3; sow changed on 6 sept due to poor performance
2981	20446	3	1.66	f	173	20170828	20.4	0.5	20.9	97.6	6.3	0.35	5.53	62.5	1.14	18.26	15.9	7.36	406.9	1.12	16.61	0.08	3.41	3.49	0.51	0	0	0	12.25	0.24	0.12	0	130	11.5	84.2	254	2.45	6	NA	2017-08-24	N	B	bled again D3; sow changed on 6 sept due to poor performance
2981	20457	3	1.63	m	175	20170828	14.4	40.4	54.8	26.28	5.1	0.27	5.58	48	0.91	18.89	21.5	5.11	285.1	0.98	16.51	0.19	6.33	6.52	0.42	0	0	0	9.38	0.15	0.04	0	936	7.9	64.1	265	1.97	6	NA	2017-08-24	NF	A	bled again D3; sow changed on 6 sept due to poor performance
2981	20450	3	1.68		NA	20170828	11.1	2.7	13.8	80.4	5.2	0.26	4.43	59	1.17	19.79	21.4	10.36	459.5	1.27	8.41	0.08	2.89	2.97	0.24	0	0	0	5.05	0.13	0.02	0	298	10	71.4	244	2.24	6	NA	2017-08-24	NF	A	sow changed on 6 sept due to poor performance; crushed on 20/9
2981	20448	3	1.82	f	173	20170828	12.1	21.9	34	35.59	5.1	0.27	4.24	64.1	1.21	18.85	15.8	9.62	408	1.17	14.11	0.15	5.96	6.11	0.4	0	0	0	7.32	0.09	0.18	0	436	10.9	71.5	241	2.37	6	NA	2017-08-24	C	C	sow changed on 6 sept due to poor performance; lame on D40
2981	20454	3	1.64	m	172	20170828	21.4	20.3	41.7	51.32	5.7	0.29	4.75	60.6	1.19	19.66	19.7	7.76	368.4	1.3	7.14	0.07	2.59	2.66	0.15	0	0	0	4.3	0.01	0.02	0	399	9.3	71.4	253	2.16	6	NA	2017-08-24	NF	A	sow changed on 6 sept due to poor performance
2981	20456	3	1.41	f	173	20170828	14.2	4.7	18.9	75.1	6.1	0.32	5.28	60.2	1.16	19.22	17.3	6.14	324.2	1.16	6.76	0.08	2.41	2.49	0.28	0	0	0	3.75	0.2	0.02	0	322	10.8	76.4	241	2.31	6	NA	2017-08-24	N	B	sow changed on 6 sept due to poor performance
2981	20445	3	2.12	f	174	20170828	17	1.1	18.1	93.9	5.4	0.27	4.64	59	1.16	19.67	18.6	6.17	285.9	1.23	8.8	0.07	1.94	2.01	0.27	0	0	0	6.38	0.13	0.01	0	330	10.9	74.4	244	2.36	6	NA	2017-08-24	C	C	sow changed on 6 sept due to poor performance
3285	20472	3	1.5	f	173	20170828	18.7	20.9	39.6	47.22	6.3	0.33	5.48	60.6	1.15	18.97	18.7	8.22	450.7	1.28	8.67	0.06	3.83	3.89	0.27	0	0	0	4.46	0.03	0.02	0	458	9.4	63.2	249	2.19	1	14	2017-08-24	C	C
3285	20462	3	1.57	m	172	20170828	14.9	73.4	88.3	16.87	4.5	0.24	3.59	66.1	1.26	19.12	22.6	14.32	514.3	1.37	36.19	0.72	10.87	11.59	0.85	0	0	0	23.5	0.05	0.19	0	379	13.1	77.9	250	2.74	1	14	2017-08-24	C	C
3285	20464	3	1.47	f	173	20170828	16.6	68	84.6	19.62	4.5	0.22	3.43	63.7	1.32	20.78	25	16.37	561.8	1.31	21.28	0.39	13.44	13.83	0.6	0	0	0	6.67	0.02	0.16	0	404	11.9	87.5	252	2.5	1	14	2017-08-24	NF	A
3285	20469	3	1.65	f	174	20170828	31.9	33.2	65.1	49	4.9	0.25	3.58	69.9	1.36	19.41	21.1	10.18	365	1.53	14.31	0.15	4.75	4.9	0.34	0	0	0	8.94	0.01	0.11	0	347	11	71.8	256	2.51	1	14	2017-08-24	N	B
3285	20467	3	1.55	f	174	20170828	8.2	92.8	101	8.12	3.5	0.18	2.59	70.7	1.34	19.01	21.8	17.55	455.1	1.35	13.9	0.19	5.4	5.59	0.39	0	0	0	7.87	0.01	0.05	0	443	13.5	96	241	2.51	1	14	2017-08-24	N	B
3285	20468	3	1.67	m	172	20170828	32.5	35.5	68	47.79	5	0.25	3.31	74.4	1.52	20.38	19.1	15.83	523.6	1.5	17.68	0.19	8.9	9.09	0.51	0	0	0	7.87	0.1	0.09	0	140	14.6	76.4	239	2.81	1	14	2017-08-24	NF	A
3285	20460	3	1.6	m	172	20170828	10.7	77.7	88.4	12.1	4.6	0.24	3.74	63.8	1.22	19.18	21.6	12.73	476.2	1.24	13.23	0.32	7.12	7.44	0.25	0	0	0	5.46	0.02	0.06	0	439	11	83.4	255	2.39	1	14	2017-08-24	N	B
3285	20470	3	1.92	m	175	20170828	30.2	35.4	65.6	46.04	4.3	0.21	3.27	65.1	1.32	20.31	22.3	12.35	403.1	1.4	14.67	0.08	5.97	6.05	0.65	0	0	0	7.89	0.02	0.05	0	379	10.2	73.3	254	2.32	1	14	2017-08-24	NF	A
2872	20481	3	1.78	f	174	20170828	13.3	56.9	70.2	18.95	4.8	0.24	3.57	68.3	1.33	19.48	23.2	15.35	547.9	1.38	12.22	0.03	4.77	4.8	0.57	0	0	0	6.75	0.04	0.06	0	455	9	77.6	249	2.02	8	14	2017-08-23	NF	A
2872	20485	3	1.78		NA	20170828	17.3	57.3	74.6	23.19	4.6	0.23	3.43	68.2	1.35	19.84	22.9	13.02	446.9	1.55	13.01	0.21	4.41	4.62	0.22	0	0	0	8.07	0.05	0.05	0	464	10.1	70.6	243	2.25	8	14	2017-08-23	NF	A
2872	20487	3	2.26	f	173	20170828	13.1	59.5	72.6	18.04	4.6	0.24	3.52	67.8	1.32	19.42	20.5	13.31	468.3	1.29	10	0.13	2.83	2.96	0.16	0	0	0	6.84	0.02	0.01	0	368	11	80.5	243	2.32	8	14	2017-08-23	NF	A
2872	20475	3	1.74	f	173	20170828	7.1	63.8	70.9	10.01	5.2	0.27	4.78	57.4	1.08	18.82	17.4	14.16	676.2	1.02	10.05	0.11	3.43	3.54	0.17	0	0	0	6.02	0.31	0.02	0	388	13.7	93.4	252	2.53	8	14	2017-08-23	N	B
2872	20477	3	1.99	f	174	20170828	39.1	0.5	39.6	98.7	5.4	0.28	4.47	62.7	1.21	19.33	18.9	11.54	515.7	1.24	14.03	0.17	3.84	4.01	0.29	0	0	0	9.46	0.23	0.05	0	163	13.9	83.5	243	2.67	8	14	2017-08-23	N	B	bled again D3
2872	20479	3	2.26	f	173	20170828	12	24.3	36.3	33.06	5.8	0.31	4.6	66.8	1.26	18.84	20.4	14.03	645.8	1.31	14.22	0.18	2.72	2.9	0.57	0	0	0	10.44	0.29	0.02	0	119	14.3	78.6	247	2.85	8	14	2017-08-23	C	C
2872	20480	3	2.25	m	175	20170828	12	24.3	36.3	33.06	5.8	0.31	4.6	66.8	1.26	18.84	20.4	14.03	645.8	1.31	14.22	0.18	2.72	2.9	0.57	0	0	0	10.44	0.29	0.02	0	119	14.3	78.6	247	2.85	8	14	2017-08-23	N	B	D26 label said eartag 482, but this was only pig missing a sample on this day
2872	20486	3	2.63	f	174	20170828	13.5	62.5	76	17.76	5	0.26	4.14	62.3	1.2	19.22	19.1	10.72	443.8	1.1	10.87	0.24	3.59	3.83	0.31	0	0	0	6.52	0.18	0.03	0	180	15.7	85.6	253	2.88	8	14	2017-08-23	C	C
3127	5624	3	1.89	f	NA	20170828	5.7	38.5	44.2	12.9	4.4	0.23	3.48	65.8	1.28	19.4	17	11.03	383.5	1.06	8.14	0.12	3.46	3.58	0.2	0	0	0	4.3	0.04	0.03	0	727	10.2	92.7	240	2.05	4	14	2017-08-23	NF	A	not 20624
3127	205654	3	2.23	f	172	20170828	7.1	45.3	52.4	13.55	5	0.26	3.4	75.8	1.46	19.25	21	21.11	717.2	1.46	8.96	0.13	2.09	2.22	0.22	0	0	0	6.28	0.22	0.03	0	151	13.5	83.2	241	2.61	4	14	2017-08-23	N	B
3127	15929	3	1.91	f	NA	20170828	10	30.9	40.9	24.45	4.7	0.25	3.41	72.7	1.37	18.86	19.3	15.62	532.3	1.31	11.57	0.15	3.1	3.25	0.48	0	0	0	7.32	0.49	0.02	0	413	11.3	76.7	227	2.27	4	14	2017-08-23	NF	A
3127	20509	3	1.75	m	172	20170828	8.3	51.8	60.1	13.81	5.1	0.26	3.33	78.3	1.54	19.66	18.3	19.9	662	1.38	6.05	0.01	1.98	1.99	0.1	0	0	0	3.39	0.57	0.01	0	222	10.7	82.2	232	2.17	4	14	2017-08-23	C	C
3127	20507	3	2.29	m	171	20170828	3.3	59.5	62.8	5.25	4.5	0.23	3.36	68.2	1.33	19.52	18.1	16.9	567.6	1.19	11.33	0.11	3.8	3.91	0.26	0	0	0	6.96	0.18	0.02	0	222	22.4	84.6	239	3.08	4	14	2017-08-23	NF	A	bled again D3
3127	20508	3	1.72	m	172	20170828	3.7	53.1	56.8	6.51	4.8	0.23	3.04	75.1	1.58	21.02	21.2	17.72	538.4	1.54	8.51	0.11	3.05	3.16	0.17	0	0	0	4.95	0.22	0.01	0	478	10.1	71.7	244	2.24	4	14	2017-08-23	N	B	bled again D3
3127	20506	3	1.82	m	171	20170828	2	39.1	41.1	4.87	4.5	0.23	3.22	72.5	1.4	19.31	19.8	17.3	556.7	1.35	11.14	0.14	5.87	6.01	0.41	0	0	0	4.51	0.18	0.03	0	130	12.9	93.9	222	2.27	4	14	2017-08-23	C	C
3127	20504	3	2.11	m	172	20170828	28.1	0.5	28.6	98.3	4.7	0.23	3.28	71.2	1.44	20.28	20.4	16.09	527.1	1.43	9.33	0.12	3.68	3.8	0.25	0	0	0	5.2	0.06	0.02	0	563	8.1	68.6	254	1.92	4	14	2017-08-23	N	B	bled again D3
3265	20378	14	3.93	f	173	20170908	42.4	15.2	57.6	73.61	7.5	0.39	5.61	69.3	1.34	19.31	16.6	10.48	588.2	1.28	11.34	0.11	6.6	6.71	0.73	0	0	0	3.78	0.07	0.04	0	352	10.1	67.2	246	2.26	1	14	2017-08-23	NF	A
3265	20379	14	5.14	m	172	20170908	35.1	20.1	55.2	63.59	7.5	0.37	6.24	59.7	1.2	20.05	16.5	4.58	285.6	1.06	10.07	0.14	5.22	5.36	0.59	0	0	0	3.81	0.27	0.04	0	125	13.7	76.8	257	2.83	1	14	2017-08-23	NF	A
3265	20371	14	4.81	f	173	20170908	4.4	107	111.4	3.95	4	0.23	4.92	46.6	0.81	17.39	29.3	6.66	328	0.85	10.42	0.13	7.87	8	0.17	0	0	0	2.21	0.02	0.02	0	1645	16.7	85.2	263	3.06	1	14	2017-08-23	C	C
3265	20373	14	4.44	f	160	20170908	40.1	15.4	55.5	72.25	6.9	0.37	5.93	61.6	1.17	18.95	16.8	7.92	469.2	1.17	10.26	0.13	6.1	6.23	0.25	0	0	0	3.67	0.09	0.03	0	621	8.3	70	259	1.97	1	14	2017-08-23	N	B
3265	20381	14	5.5	f	174	20170908	4.1	97.8	101.9	4.02	4.2	0.24	4.89	49.9	0.86	17.2	27.7	5.21	254.8	0.9	8.26	0.09	6.26	6.35	0.18	0	0	0	1.69	0.03	0.01	0	1211	14.1	92.9	263	2.71	1	14	2017-08-23	C	C
3265	20377	14	4.7	f	173	20170908	38	3.6	41.6	91.35	7.5	0.38	6.33	60.7	1.18	19.47	16	6.58	416.3	1.15	10.17	0.1	6.06	6.16	0.3	0	0	0	3.57	0.12	0.03	0	384	9.7	65.8	259	2.3	1	14	2017-08-23	N	B
3265	20369	14	4.89	m	175	20170908	46.7	21.8	68.5	68.18	7.1	0.37	6.05	61.9	1.18	19.08	18.7	6.89	417.2	1.1	10.1	0.12	3.96	4.08	0.51	0	0	0	5.13	0.36	0.03	0	181	16.7	73.4	280	3.27	1	14	2017-08-23	NF	A
3265	20372	14	4.73	m	175	20170908	38.1	36.4	74.5	51.14	7.2	0.38	5.85	65.4	1.22	18.73	20.2	11.48	672	1.2	14.26	0.23	7.98	8.21	0.49	0	0	0	5.23	0.28	0.05	0	575	12.7	76.4	253	2.63	1	14	2017-08-23	N	B
3166	20383	14	5.5	f	174	20170908	31.1	32.6	63.7	48.82	6.1	0.32	4.53	70.3	1.35	19.25	19.1	7.86	356.2	1.23	9.58	0.24	5.04	5.28	0.27	0	0	0	3.87	0.11	0.05	0	797	8.7	69.1	248	1.98	3	12	2017-08-24	N	B
3166	20390	14	4.96	m	172	20170908	30.1	33	63.1	47.7	6	0.32	4.22	75.5	1.42	18.75	20.8	17.98	759.1	1.45	7.69	0.15	3.26	3.41	0.38	0	0	0	3.59	0.26	0.03	0	406	9.3	71	248	2.09	3	12	2017-08-24	NF	A
3166	20382	14	2.77	f	173	20170908	11.4	29.5	40.9	27.87	5.1	0.27	4.88	55.8	1.05	18.9	17.9	4.22	206.3	0.99	28.47	0.46	8.2	8.66	1.07	0	0	0	18.56	0.1	0.08	0	1379	8.6	62.2	243	1.98	3	12	2017-08-24	NF	A
3166	20392	14	5.74	f	174	20170908	60.1	21.7	81.8	73.47	6.8	0.35	4.91	71.7	1.39	19.35	19	14.8	726.4	1.33	7.63	0.1	4.04	4.14	0.29	0	0	0	2.84	0.33	0.03	0	138	12.6	82.5	241	2.49	3	12	2017-08-24	N	B	bled again D3
3166	20384	14	3.98	m	172	20170908	5.3	31.2	36.5	14.52	5.3	0.28	4.59	60.2	1.16	19.25	16.9	4.88	224.1	1.08	19.04	0.05	8.47	8.52	1.47	0	0	0	8.89	0.11	0.04	0	718	9.4	73.7	245	2.09	3	12	2017-08-24	N	B
3166	20388	14	5.1	m	175	20170908	40.9	29.1	70	58.43	6	0.32	4.6	69	1.3	18.86	19.5	13.07	601.6	1.33	7.75	0.1	4.55	4.65	0.38	0	0	0	2.65	0.04	0.02	0	483	8.7	69.7	240	1.91	3	12	2017-08-24	NF	A
3166	20391	14	5.15	m	175	20170908	49.2	28.7	77.9	63.16	5.9	0.33	4.81	67.9	1.23	18.11	16.2	11.97	575.3	1.12	6.66	0.07	4.37	4.44	0.27	0	0	0	1.9	0.03	0.02	0	682	8.8	72.3	236	1.9	3	12	2017-08-24	C	C
3166	20395	14	5.73	f	173	20170908	4.9	135.5	140.4	3.49	4.1	0.23	4.16	54.8	0.99	17.98	23.6	13.11	545.5	0.95	9.46	0.01	5.34	5.35	0.35	0	0	0	3.22	0.52	0.02	0	615	22.3	77.8	263	3.46	3	12	2017-08-24	C	C
3183	20403	14	4.5	m	172	20170908	4.1	106.2	110.3	3.72	4.6	0.25	5.01	49.4	0.92	18.56	22.1	5.18	259.3	0.88	5.96	0.1	3.66	3.76	0.17	0	0	0	1.98	0.05	0.01	0	1055	15	94.5	256	2.64	3	14	2017-08-25	C	C	bled again D3
3183	20397	14	4.8	m	172	20170908	40.8	15.1	55.9	72.99	7.1	0.38	5.94	64	1.2	18.79	18	10.72	636.4	1.2	6.31	0.09	4.01	4.1	0.27	0	0	0	1.89	0.04	0.02	0	665	7.7	65.7	253	1.83	3	14	2017-08-25	NF	A
3183	20404	14	2.85	f	173	20170908	25.5	3.7	29.2	87.33	7.1	0.38	6.17	60.9	1.16	19.01	16.1	7.9	487.4	1.15	6.74	0.06	4.63	4.69	0.13	0	0	0	1.83	0.07	0.02	0	714	7.9	62.1	248	1.84	3	14	2017-08-25	N	B
3183	20399	14	4.51	f	173	20170908	6.8	56.7	63.5	10.71	6	0.32	5.25	60.4	1.14	18.84	18.1	8.85	464.8	1.07	5.65	0.08	3.98	4.06	0.13	0	0	0	1.43	0.03	0.01	0	864	8.9	71.7	256	2.08	3	14	2017-08-25	C	C
3183	20412	14	3.89	m	172	20170908	31.1	4.95	36.05	86.27	7.7	0.4	6.49	61.6	1.19	19.31	17.3	8.84	574.1	1.11	8.34	0.14	4.5	4.64	0.28	0	0	0	3.26	0.13	0.03	0	553	8.2	76.2	248	1.86	3	14	2017-08-25	NF	A
3183	20402	14	4.85	f	174	20170908	39.7	12.6	52.3	75.91	7.9	0.41	6.2	66.1	1.27	19.29	17	12.77	792.3	1.21	7.73	0.09	4.85	4.94	0.38	0	0	0	2.28	0.1	0.03	0	760	8.7	65	250	2.03	3	14	2017-08-25	NF	A
3183	20411	14	4.7	m	175	20170908	39.8	18	57.8	68.86	7	0.37	5.34	68.3	1.3	19.08	16.4	11.91	635.8	1.26	6.83	0.09	3.94	4.03	0.24	0	0	0	2.46	0.09	0.02	0	685	8.2	59.9	243	1.9	3	14	2017-08-25	N	B
3183	20410	14	5.15	m	172	20170908	35.4	24.7	60.1	58.9	7.4	0.39	5.75	67.2	1.28	19.07	16.3	10.02	576	1.18	8.45	0.14	4.76	4.9	0.27	0	0	0	3.14	0.12	0.02	0	716	8.7	67.6	250	2.02	3	14	2017-08-25	N	B
2848	20426	14	5.6	m	175	20170908	45.7	14.1	59.8	76.42	6.9	0.37	6.22	58.8	1.12	18.97	16.1	7.38	458.9	1.15	8.66	0.1	5.19	5.29	0.27	0	0	0	2.98	0.08	0.04	0	507	8.3	62.6	256	1.99	8	11	2017-08-25	C	C
2848	20415	14	5.12	m	175	20170908	39.9	5.4	45.3	88.08	6.7	0.34	5.47	62.6	1.22	19.57	16.5	8.26	451.8	1.2	8.32	0.02	5	5.02	0.43	0	0	0	2.78	0.06	0.04	0	553	8.2	57.2	245	1.91	8	11	2017-08-25	N	B
2848	20418	14	4.51	f	173	20170908	38.1	11.3	49.4	77.13	7.4	0.38	6.52	58.5	1.14	19.46	17.3	8.93	582.3	1.19	9.27	0.09	5.07	5.16	0.32	0	0	0	3.62	0.14	0.04	0	439	8.1	64.8	256	1.94	8	11	2017-08-25	N	B
2848	20417	14	4.04	f	173	20170908	36.3	3.55	39.85	91.09	6.5	0.34	5.56	60.9	1.17	19.21	16.6	9.23	513.4	1.24	10.43	0.15	5.78	5.93	0.24	0	0	0	4.17	0.08	0.02	0	888	7.4	55.4	247	1.76	8	11	2017-08-25	N	B
2848	20421	14	4.72	f	173	20170908	32.6	15	47.6	68.49	6.8	0.35	5.06	69.7	1.35	19.35	17.7	9.94	502.8	1.33	6.09	0.07	3.77	3.84	0.19	0	0	0	1.97	0.07	0.02	0	626	7.7	58.2	249	1.83	8	11	2017-08-25	NF	A
2848	20416	14	4.14	f	173	20170908	20.1	14.4	34.5	58.26	6.4	0.33	5.26	61.9	1.22	19.77	15.1	5.41	284.3	1.13	9.32	0.13	5.9	6.03	0.4	0	0	0	2.8	0.06	0.03	0	755	7.1	56.7	248	1.68	8	11	2017-08-25	NF	A
2848	20422	14	4.56	f	173	20170908	18.4	61.1	79.5	23.14	6.3	0.34	5.66	60.7	1.12	18.43	18.5	12.29	695.7	1.16	8.46	0.1	4.91	5.01	0.34	0	0	0	3.01	0.07	0.04	0	638	8.1	66.1	252	1.9	8	11	2017-08-25	C	C
2848	20414	14	4.32	m	175	20170908	31.5	10.7	42.2	74.64	7.2	0.36	6.2	58.7	1.16	19.8	17	7.43	460.9	1.15	9.21	0.08	3.78	3.86	0.5	0	0	0	4.16	0.68	0.02	0	104	11	88	238	2.2	8	11	2017-08-25	NF	A
2928	20429	14	3.31	m	172	20170908	36.4	0.5	36.9	98.64	6.9	0.36	6.5	55.3	1.06	19.15	16.3	5.18	336.8	1.04	19	0.22	8.02	8.24	0.88	0	0	0	9.71	0.08	0.09	0	727	7.4	59.8	246	1.73	7	12	2017-08-23	NF	A
2928	20441	14	2.4	m	172	20170908	14.7	27.8	42.5	34.59	5.1	0.27	5.04	53.9	1.02	18.93	18.9	5.18	261.5	1.04	27.63	0.36	9.66	10.02	0.8	0	0	0	16.68	0.08	0.05	0	1097	8	70.6	254	1.87	7	12	2017-08-23	NF	A	bled again D3
2928	20436	14	3.43	f	173	20170908	28.4	15.1	43.5	65.29	6.6	0.32	5.19	62.3	1.27	20.41	19.6	5.82	301.9	1.24	13.89	0.17	6.63	6.8	0.43	0	0	0	6.55	0.06	0.05	0	632	7.9	57.3	255	1.92	7	12	2017-08-23	NF	A
2928	20432	14	3.08	f	172	20170908	47.2	12.8	60	78.67	6.1	0.32	5.65	56.6	1.08	19.15	17.4	3.41	192.7	1.09	18.92	0.33	7.29	7.62	0.69	0	0	0	10.46	0.09	0.06	0	687	8.3	65.3	256	1.98	7	12	2017-08-23	C	C
2928	20431	14	5.18	m	175	20170908	49	33	82	59.76	6.6	0.35	5.26	65.6	1.25	19.01	21.8	12.99	683	1.37	9.09	0.09	4.26	4.35	0.24	0	0	0	4.39	0.07	0.04	0	480	7.9	62	255	1.89	7	12	2017-08-23	N	B
2928	20430	14	5.08	m	175	20170908	32.4	14.1	46.5	69.68	6.8	0.34	5.56	61.4	1.22	19.92	16.8	8.04	446.7	1.17	8.14	0.11	5.54	5.65	0.32	0	0	0	2.07	0.06	0.04	0	529	8.2	64.8	248	1.9	7	12	2017-08-23	N	B
2928	20428	14	5.07	m	172	20170908	37.1	8.05	45.15	82.17	6.8	0.34	5.2	64.3	1.3	20.2	18	7.74	402.7	1.29	12.29	0.18	7.66	7.84	0.49	0	0	0	3.83	0.05	0.09	0	491	9.5	67.3	260	2.28	7	12	2017-08-23	N	B
2928	20427	14	2.81	m	172	20170908	32.6	29.2	61.8	52.75	5.3	0.28	5.64	49.9	0.93	18.69	18.5	3.38	190.3	0.95	16.53	0.24	6.81	7.05	0.46	0	0	0	8.93	0.05	0.03	0	825	7.6	80.1	252	1.75	7	12	2017-08-23	C	C
2981	20457	14	4.06	m	175	20170908	26.8	12.3	39.1	68.54	5.8	0.31	4.83	63.1	1.2	19	17.9	10.35	499.7	1.26	7.78	0.02	3.87	3.89	0.5	0	0	0	3.28	0.07	0.03	0	432	9.1	64.4	240	2.04	6	NA	2017-08-24	NF	A	bled again D3; sow changed on 6 sept due to poor performance
2981	20446	14	3.02	f	173	20170908	26.2	4.8	31	84.52	5.3	0.28	5.01	55.9	1.07	19.09	19.5	8.3	416.3	1.22	19.82	0.29	5.25	5.54	0.27	0	0	0	13.9	0.09	0.02	0	638	8.3	60.3	251	1.96	6	NA	2017-08-24	N	B	bled again D3; sow changed on 6 sept due to poor performance
2981	20445	14	4.86	f	174	20170908	40	7.55	47.55	84.12	5.8	0.3	5.16	58.2	1.12	19.28	17.3	8.72	450.1	1.21	11.2	0.12	5.65	5.77	0.4	0	0	0	4.93	0.07	0.02	0	691	8.5	61.9	252	2.02	6	NA	2017-08-24	C	C	sow changed on 6 sept due to poor performance
2981	20456	14	3.03	f	173	20170908	13.4	19.7	33.1	40.48	5.8	0.3	4.82	62.8	1.21	19.24	18.4	7.58	365.3	1.29	9.41	0.1	4.44	4.54	0.37	0	0	0	4.28	0.2	0.03	0	400	9.4	67	251	2.18	6	NA	2017-08-24	N	B	sow changed on 6 sept due to poor performance
2981	20450	14	2.56		NA	20170908	22.4	2.15	24.55	91.24	5.6	0.29	5.14	56.1	1.1	19.57	14.6	3.75	192.8	1.08	13.07	0.18	5.18	5.36	0.31	0	0	0	7.24	0.15	0.02	0	376	7.9	61.3	253	1.89	6	NA	2017-08-24	NF	A	sow changed on 6 sept due to poor performance; crushed on 20/9
2981	20448	14	4.48	f	173	20170908	8.1	48.9	57	14.21	5.4	0.27	4.76	56.7	1.13	19.99	18.6	6.28	299.3	1.16	7.3	0.09	3.88	3.97	0.23	0	0	0	2.84	0.22	0.03	0	59	7.6	21.2	226	1.82	6	NA	2017-08-24	C	C	sow changed on 6 sept due to poor performance; lame on D40
2981	20452	14	3.04	m	172	20170908	22.7	4.15	26.85	84.54	5.8	0.31	5.7	54.1	1.02	18.89	15.6	4.55	259.3	1.07	24.3	0.09	5.23	5.32	0.53	0	0	0	18.2	0.21	0.03	0	451	8.7	66.2	262	2.12	6	NA	2017-08-24	N	B	bled again D3; sow changed on 6 sept due to poor performance
2981	20454	14	2.89	m	172	20170908	27.8	2.35	30.15	92.21	5.4	0.29	5.07	56.5	1.07	18.94	16	4.95	250.6	1.08	10.44	0.17	4.15	4.32	0.5	0	0	0	5.5	0.09	0.02	0	516	9	66.6	242	2.04	6	NA	2017-08-24	NF	A	sow changed on 6 sept due to poor performance
3285	20472	14	4.27	f	173	20170908	18.1	94	112.1	16.15	4.8	0.26	4.57	57.6	1.05	18.19	22.5	10.22	467.5	1.01	9.64	0.13	4.86	4.99	0.28	0	0	0	4.32	0.03	0.02	0	739	14	92.8	266	2.71	1	14	2017-08-24	C	C
3285	20464	14	4.42	f	173	20170908	52.8	10.8	63.6	83.02	6.6	0.36	4.52	78.6	1.46	18.54	17.6	12.43	561.6	1.31	11.2	0.15	4.91	5.06	0.33	0	0	0	5.65	0.1	0.05	0	405	9.6	72.1	262	2.26	1	14	2017-08-24	NF	A
3285	20469	14	4.7	f	174	20170908	35.8	39.1	74.9	47.8	6.9	0.36	4.65	78.4	1.48	18.89	19.4	14.05	653	1.44	8.13	0.08	3.69	3.77	0.24	0	0	0	4.07	0.02	0.02	0	498	8.8	70.1	251	2.02	1	14	2017-08-24	N	B
3285	20470	14	5.4	m	175	20170908	45.8	17.5	63.3	72.35	6.9	0.37	4.94	73.8	1.4	19.03	17.6	12.45	615.5	1.28	11.63	0.04	5.53	5.57	0.43	0	0	0	5.52	0.07	0.03	0	415	8.2	71.4	254	1.91	1	14	2017-08-24	NF	A
3285	20462	14	4.59	m	172	20170908	11.8	110	121.8	9.69	4.3	0.24	4.69	51.2	0.92	17.98	25.8	11.62	545.3	0.96	9.6	0.12	6.06	6.18	0.33	0	0	0	3.05	0.01	0.02	0	870	13.2	104.6	271	2.52	1	14	2017-08-24	C	C
3285	20467	14	4.77	f	174	20170908	58.6	12.4	71	82.54	7	0.37	4.51	80.9	1.55	19.11	17.5	13.8	622.4	1.45	7.38	0.11	3.94	4.05	0.29	0	0	0	2.97	0.05	0.03	0	478	8.8	65.6	255	2.08	1	14	2017-08-24	N	B
3285	20468	14	4.59	m	172	20170908	23	38.1	61.1	37.64	6	0.31	4.57	68.6	1.31	19.14	19.7	8.71	397.6	1.27	9.66	0.03	4.23	4.26	0.66	0	0	0	4.65	0.06	0.03	0	505	9	66.3	258	2.15	1	14	2017-08-24	NF	A
3285	20460	14	4.26	m	172	20170908	49.2	12.4	61.6	79.87	6.5	0.34	4.71	71.8	1.38	19.22	18.6	11.42	537.8	1.29	10.62	0.13	6.18	6.31	0.28	0	0	0	3.93	0.05	0.04	0	517	8.7	63.8	257	2.1	1	14	2017-08-24	N	B
2872	20481	14	4.92	f	174	20170908	57.3	18.3	75.6	75.79	6.9	0.37	4.6	79.3	1.51	19.03	20.1	20.1	925.2	1.53	8.29	0.11	4.99	5.1	0.41	0	0	0	2.7	0.04	0.04	0	462	9.7	63.8	238	2.14	8	14	2017-08-23	NF	A
2872	20479	14	4.42	f	173	20170908	19.6	42.5	62.1	31.56	6.4	0.33	5.59	59.2	1.14	19.31	17.8	9.08	507.7	1.1	8.63	0.13	5.33	5.46	0.32	0	0	0	2.77	0.06	0.02	0	584	8.2	60.5	247	1.92	8	14	2017-08-23	C	C
2872	20486	14	5.82	f	174	20170908	12.7	73.2	85.9	14.78	5.5	0.31	5.17	59.5	1.06	17.83	20.6	11.87	613.9	1.06	9.51	0.17	6.45	6.62	0.45	0	0	0	2.34	0.08	0.02	0	663	9.1	77	255	2.09	8	14	2017-08-23	C	C
2872	20477	14	4.99	f	174	20170908	47.1	34.1	81.2	58	6.9	0.36	5.01	72.1	1.38	19.21	18	13.74	687.9	1.36	5.96	0.12	3.38	3.5	0.24	0	0	0	2.14	0.04	0.03	0	548	8.6	63	242	1.95	8	14	2017-08-23	N	B	bled again D3
2872	20475	14	4.88	f	173	20170908	50.9	14.1	65	78.31	7.1	0.37	5.08	72.1	1.41	19.51	19	12.76	647.7	1.38	8.15	0.12	4.84	4.96	0.32	0	0	0	2.78	0.05	0.03	0	525	8.3	58.2	253	1.99	8	14	2017-08-23	N	B
2872	20480	14	5.19	m	175	20170908	42.7	11.1	53.8	79.37	7.1	0.36	5.25	69.4	1.35	19.41	17.5	10.55	553.9	1.3	7.51	0.09	3.86	3.95	0.28	0	0	0	3.11	0.13	0.03	0	539	8.4	62.5	246	1.94	8	14	2017-08-23	N	B	D26 label said eartag 482, but this was only pig missing a sample on this day
2872	20487	14	4.72	f	173	20170908	31.8	13.9	45.7	69.58	6.9	0.36	5.78	62.2	1.2	19.32	18.7	8.45	488.5	1.19	8.78	0.12	5.09	5.21	0.38	0	0	0	3.1	0.06	0.03	0	574	8.5	61.1	245	1.95	8	14	2017-08-23	NF	A
2872	20485	14	4.59		NA	20170908	39.3	21.5	60.8	64.64	7	0.36	4.8	74.8	1.45	19.44	18.4	15.3	733.6	1.41	7.24	0.13	3.12	3.25	0.27	0	0	0	3.26	0.45	0.01	0	318	11	72	248	2.42	8	14	2017-08-23	NF	A
3127	5624	14	3.72	f	NA	20170908	32.6	2	34.6	94.22	6.8	0.35	5.42	64.4	1.26	19.56	17.7	8.08	437.5	1.27	13.61	0.19	7.17	7.36	0.35	0	0	0	5.69	0.16	0.05	0	754	7.6	58.7	241	1.72	4	14	2017-08-23	NF	A	not 20624
3127	205654	14	5	f	172	20170908	36.6	11.1	47.7	76.73	7.4	0.38	5.24	72.5	1.41	19.5	15.8	8.62	451.4	1.33	10.66	0.15	4.89	5.04	0.44	0	0	0	4.45	0.6	0.13	0	152	11.6	79	247	2.41	4	14	2017-08-23	N	B
3127	20507	14	5.24	m	171	20170908	39	11	50	78	7.5	0.38	5.51	69.1	1.36	19.76	18.1	8.32	457.9	1.32	19.91	0.05	14.96	15.01	0.87	0	0	0	3.28	0.16	0.59	0	490	8.9	66.7	237	1.95	4	14	2017-08-23	NF	A	bled again D3
3127	15929	14	5.35	f	NA	20170908	40.9	20.4	61.3	66.72	6.9	0.36	5.05	71.1	1.37	19.31	16.8	11.2	565	1.37	9.12	0.1	4.08	4.18	0.21	0	0	0	4.64	0.05	0.03	0	658	8	61.8	247	1.86	4	14	2017-08-23	NF	A
3127	20509	14	4.4	m	172	20170908	4.2	102.5	106.7	3.94	4.2	0.23	4.19	55.8	1.01	18.05	26.5	9.86	412.8	0.96	12.08	0.04	8.5	8.54	0.47	0	0	0	2.83	0.07	0.17	0	980	9.8	103.8	255	2.02	4	14	2017-08-23	C	C
3127	20506	14	4.55	m	171	20170908	4.2	98.7	102.9	4.08	4.5	0.25	4.31	58.2	1.04	17.85	22	12.85	553.6	1.02	9.94	0.13	6.6	6.73	0.24	0	0	0	2.82	0.06	0.11	0	871	8.2	89.2	249	1.8	4	14	2017-08-23	C	C
3127	20504	14	5.25	m	172	20170908	47.8	14.4	62.2	76.85	6.7	0.35	4.77	72.3	1.4	19.36	16.3	10.92	521.1	1.36	9.57	0.12	3.91	4.03	0.17	0	0	0	5.29	0.06	0.02	0	509	7.5	63.4	255	1.79	4	14	2017-08-23	N	B	bled again D3
3127	20508	14	4.19	m	172	20170908	48	11.7	59.7	80.4	7.1	0.36	4.81	74.4	1.48	19.86	15.8	9.59	461.2	1.41	9.16	0.14	4.56	4.7	0.3	0	0	0	3.96	0.15	0.05	0	506	8.7	62.1	237	1.94	4	14	2017-08-23	N	B	bled again D3
3265	20373	26	7.3	f	160	NA	NA	NA	NA	NA	NA	NA	NA	NA	NA	NA	NA	NA	NA	NA	NA	NA	NA	NA	NA	NA	NA	NA	NA	NA	NA	NA	NA	NA	NA	NA	NA	1	14	2017-08-23	N	B	unfortunately not bled on this day
2981	20450	26	NA		NA	NA	NA	NA	NA	NA	NA	NA	NA	NA	NA	NA	NA	NA	NA	NA	NA	NA	NA	NA	NA	NA	NA	NA	NA	NA	NA	NA	NA	NA	NA	NA	NA	6	NA	2017-08-24	NF	A	sow changed on 6 sept due to poor performance; crushed on 20/9
3265	20371	26	7.7	f	173	20170920	9.8	88.4	98.2	9.98	6.1	0.35	7.7	45.5	0.79	17.35	25.5	4.18	321.7	0.99	15.44	0.16	10.35	10.51	0.33	0	0	0	4.45	0.1	0.05	0	910	10.1	68.5	281	2.57	1	14	2017-08-23	C	C
3265	20379	26	8.5	m	172	20170920	35.4	35.4	70.8	50	7.8	0.41	7.07	57.4	1.1	19.12	15.9	2.99	211.2	1.05	13.08	0.13	7.65	7.78	0.33	0	0	0	4.1	0.83	0.04	0	431	10.3	76.4	260	2.33	1	14	2017-08-23	NF	A
3265	20377	26	7.5	f	173	20170920	25.2	25.1	50.3	50.1	7.8	0.41	7.07	58.2	1.1	18.89	15.3	2.83	199.8	1.06	16.24	0.05	10.56	10.61	0.55	0	0	0	4.81	0.2	0.06	0	420	9.1	75.1	261	2.13	1	14	2017-08-23	N	B
3265	20378	26	8.2	f	173	20170920	31.2	29	60.2	51.83	8.1	0.41	6.76	60.6	1.21	19.91	15	2.7	182.3	1.1	16.42	0.16	9.79	9.95	0.82	0	0	0	5.37	0.21	0.06	0	349	9.1	73.9	254	2.1	1	14	2017-08-23	NF	A
3265	20369	26	8.5	m	175	20170920	28.6	46.3	74.9	38.18	7.5	0.39	6.94	56.7	1.08	19.07	17.3	3.23	224	1.01	13.8	0.11	7.8	7.91	0.28	0	0	0	5.2	0.34	0.06	0	180	14.8	80.4	281	3.01	1	14	2017-08-23	NF	A
3265	20381	26	9.2	f	174	20170920	7.2	93.1	100.3	7.18	5.3	0.32	6.82	46.3	0.78	16.83	24.7	4.43	302.5	0.93	11.64	0.13	7.62	7.75	0.28	0	0	0	3.51	0.08	0.02	0	890	10.9	75.7	274	2.56	1	14	2017-08-23	C	C
3265	20372	26	8.4	m	175	20170920	24.7	47.1	71.8	34.4	7.7	0.4	6.87	57.5	1.12	19.53	17.1	3.06	210.5	1.07	18.73	0.29	10.9	11.19	0.56	0	0	0	6.61	0.31	0.06	0	423	9.9	72.2	257	2.28	1	14	2017-08-23	N	B
3166	20391	26	9	m	175	20170920	44	33.3	77.3	56.92	6.4	0.34	5.51	61.3	1.15	18.84	16	4.99	274.7	1.15	8.89	0.19	6.1	6.29	0.3	0	0	0	2.14	0.12	0.05	0	496	7.6	66.2	241	1.72	3	12	2017-08-24	C	C
3166	20388	26	9.4	m	175	20170920	31.8	42.6	74.4	42.74	6.8	0.35	5.71	60.9	1.2	19.7	15.6	4.13	236	1.12	14.74	0.38	6.63	7.01	0.57	0	0	0	7.01	0.1	0.05	0	488	7.9	73.5	251	1.82	3	12	2017-08-24	NF	A
3166	20390	26	9.1	m	172	20170920	40.8	34.4	75.2	54.26	7	0.38	5.43	69.2	1.3	18.74	15.7	6.9	375.2	1.2	10.29	0.18	4.64	4.82	0.39	0	0	0	4.7	0.35	0.02	0	422	9.7	78.4	248	2.1	3	12	2017-08-24	NF	A
3166	20383	26	9.6	f	174	20170920	25.8	43.8	69.6	37.07	7.1	0.37	5.66	64.4	1.25	19.35	16.5	4.43	251	1.16	10.78	0.17	6.45	6.62	0.3	0	0	0	3.67	0.15	0.03	0	783	7.6	63.9	252	1.8	3	12	2017-08-24	N	B
3166	20382	26	5.1	f	173	20170920	24	34.1	58.1	41.31	5.2	0.23	4.43	51.7	1.18	22.88	17.9	3.12	138.4	0.99	25.95	0.41	6.93	7.34	0.55	0	0	0	17.94	0.11	0.02	0	554	9.4	78.2	247	2.08	3	12	2017-08-24	NF	A
3166	20384	26	7.7	m	172	20170920	41	28.4	69.4	59.08	6.8	0.35	5.65	62.4	1.2	19.21	16.4	6.7	378.5	1.15	9.36	0.03	4.48	4.51	0.4	0	0	0	4.31	0.12	0.02	0	508	8.5	73.9	253	1.98	3	12	2017-08-24	N	B
3166	20395	26	9.63	f	173	20170920	12.8	114.3	127.1	10.07	4.2	0.26	5.45	46.7	0.77	16.42	26	6.46	352.5	0.9	10.51	0.16	8.26	8.42	0.32	0	0	0	1.67	0.03	0.07	0	911	12.8	90.1	274	2.73	3	12	2017-08-24	C	C
3166	20392	26	10.4	f	174	20170920	44.8	38	82.8	54.11	7.5	0.38	6.08	63.2	1.24	19.63	15.7	5.14	312.8	1.16	11.72	0.21	6.72	6.93	0.31	0	0	0	4.39	0.07	0.02	0	599	8.3	71.6	246	1.88	3	12	2017-08-24	N	B	bled again D3
3183	20404	26	4.79	f	173	20170920	36.8	0.5	37.3	98.7	7.1	0.36	6.49	55.7	1.1	19.75	14.6	2.34	152	1.05	7.34	0.09	4.88	4.97	0.17	0	0	0	2.14	0.04	0.02	0	716	7.2	65.6	249	1.69	3	14	2017-08-25	N	B
3183	20412	26	6.71	m	172	20170920	27	22.8	49.8	54.22	7.6	0.4	7.26	54.8	1.05	19.13	15.9	2.07	150.5	1.01	11.63	0.15	7.48	7.63	0.42	0	0	0	3.38	0.12	0.08	0	708	7.6	75	254	1.76	3	14	2017-08-25	NF	A
3183	20410	26	8.35	m	172	20170920	19.4	56	75.4	25.73	7.4	0.38	6.58	58.1	1.12	19.33	16.3	2.97	195.7	1.04	10.76	0.16	6	6.16	0.38	0	0	0	3.63	0.54	0.06	0	579	8.9	81.1	253	2.02	3	14	2017-08-25	N	B
3183	20403	26	7.88	m	172	20170920	13	106.7	119.7	10.86	4.6	0.27	6.44	41.8	0.72	17.27	26.1	5.22	336.1	0.81	11.68	0.18	7.56	7.74	0.29	0	0	0	3.39	0.12	0.14	0	857	13.8	85	270	2.87	3	14	2017-08-25	C	C	bled again D3
3183	20399	26	8.14	f	173	20170920	5.3	69.5	74.8	7.09	6.4	0.35	6.42	55.2	1	18.06	17.2	2.91	186.9	0.97	7.1	0.1	5.21	5.31	0.32	0	0	0	1.41	0.03	0.02	0	820	8.9	94.4	264	2.01	3	14	2017-08-25	C	C
3183	20397	26	8.4	m	172	20170920	22.6	57.5	80.1	28.21	7.6	0.39	6.99	56.4	1.09	19.29	17.5	5.48	383.1	1.11	9.09	0.15	5.55	5.7	0.36	0	0	0	2.86	0.11	0.06	0	626	7.4	74.5	255	1.74	3	14	2017-08-25	NF	A
3183	20402	26	8.47	f	174	20170920	46.9	15.1	62	75.65	7.9	0.4	6.89	58.7	1.14	19.49	15.9	4.33	298.2	1.06	10.4	0.17	5.85	6.02	0.53	0	0	0	3.26	0.55	0.03	0	393	9.3	81.8	249	2.06	3	14	2017-08-25	NF	A
3183	20411	26	8.61	m	175	20170920	26	49.5	75.5	34.44	7.6	0.33	5.66	58.6	1.34	22.83	16.1	1.98	112.1	1.04	9.69	0.11	4.85	4.96	0.39	0	0	0	4.2	0.11	0.02	0	511	7.7	72.4	243	1.73	3	14	2017-08-25	N	B
2848	20422	26	7.62	f	173	20170920	27	63.1	90.1	29.97	7.3	0.38	6.72	56.8	1.09	19.12	16.4	4.69	315.6	1.14	18.98	0.32	12.28	12.6	0.65	0	0	0	4.9	0.61	0.21	0	385	9.2	78.6	249	2.05	8	11	2017-08-25	C	C
2848	20415	26	8.45	m	175	20170920	24.3	26.3	50.6	48.02	7	0.35	6.18	56.8	1.13	19.88	15.8	3.12	192.8	1.1	15.11	0.05	8.71	8.76	0.62	0	0	0	5.55	0.1	0.09	0	571	8.3	68.2	246	1.91	8	11	2017-08-25	N	B
2848	20416	26	6.61	f	173	20170920	19.4	21.8	41.2	47.09	6.8	0.35	5.88	58.7	1.15	19.57	15.1	2.98	175.2	1.12	10.36	0.15	6.98	7.13	0.24	0	0	0	2.7	0.2	0.08	0	315	8.1	73.2	246	1.83	8	11	2017-08-25	NF	A
2848	20417	26	7.49	f	173	20170920	36.4	17.1	53.5	68.04	7.2	0.37	6.18	59	1.16	19.72	14.7	3.84	237.6	1.13	13.85	0.04	8.48	8.52	0.6	0	0	0	4.56	0.11	0.04	0	694	7.4	67.2	249	1.73	8	11	2017-08-25	N	B
2848	20414	26	6.83	m	175	20170920	19.6	38.1	57.7	33.97	7.6	0.39	7.08	54.7	1.08	19.69	16	2.79	197.6	1.06	16.51	0.1	7.27	7.37	0.56	0	0	0	7.56	0.98	0.05	0	154	9.8	88.6	247	2.09	8	11	2017-08-25	NF	A
2848	20426	26	8.94	m	175	20170920	46.1	42	88.1	52.33	7.3	0.37	6.89	53.6	1.07	19.86	16.3	4.39	302.1	1.1	15.4	0.22	7.89	8.11	0.46	0	0	0	6.03	0.69	0.12	0	417	9.1	71.3	254	2.12	8	11	2017-08-25	C	C
2848	20421	26	7.92	f	173	20170920	22	31.5	53.5	41.12	7.2	0.36	5.74	63.2	1.25	19.77	15.5	3.64	209.1	1.23	9.98	0.08	6.42	6.5	0.23	0	0	0	3.05	0.12	0.09	0	509	7.9	63.9	251	1.86	8	11	2017-08-25	NF	A
2848	20418	26	7.09	f	173	20170920	6.9	56	62.9	10.97	6.9	0.35	6.49	54	1.07	19.83	15.6	2.03	131.9	1.03	23.22	0.24	7.15	7.39	0.64	0	0	0	14.77	0.4	0.03	0	551	8.1	74.2	253	1.89	8	11	2017-08-25	N	B
2928	20427	26	4.27	m	172	20170920	35.7	34.2	69.9	51.07	5.2	0.29	5.98	47.6	0.87	18.27	18.5	2.57	153.4	0.92	19.67	0.25	7.99	8.24	0.56	0	0	0	10.7	0.11	0.05	0	802	7.3	72.4	253	1.71	7	12	2017-08-23	C	C
2928	20429	26	5.37	m	172	20170920	33.4	16.3	49.7	67.2	6.3	0.33	6.12	54	1.02	18.95	16.1	2.82	172.9	1.04	16.95	0.27	7.19	7.46	0.46	0	0	0	8.85	0.14	0.04	0	697	7.5	70.8	247	1.72	7	12	2017-08-23	NF	A
2928	20432	26	4.98	f	172	20170920	39.8	31.6	71.4	55.74	6	0.29	5.43	53.6	1.1	20.58	16.1	1.4	75.8	1.02	17.6	0.09	6.73	6.82	1.14	0	0	0	9.4	0.2	0.03	0	620	8.1	69.3	258	1.95	7	12	2017-08-23	C	C
2928	20431	26	8.94	m	175	20170920	8.4	98.2	106.6	7.88	7.1	0.37	6.07	61	1.16	19.09	16.8	3.59	217.6	1.19	15.64	0.19	5.46	5.65	0.78	0	0	0	9.09	0.1	0.02	0	727	7.2	64.4	254	1.7	7	12	2017-08-23	N	B
2928	20430	26	9.62	m	175	20170920	25.4	34.3	59.7	42.55	7.2	0.38	6.18	60.7	1.17	19.2	15.3	4.85	299.8	1.17	16.35	0.23	8.95	9.18	0.58	0	0	0	6.17	0.37	0.06	0	532	8.6	72.6	255	2	7	12	2017-08-23	N	B
2928	20441	26	4.47	m	172	20170920	39.3	12.5	51.8	75.87	6.6	0.34	5.86	58.8	1.13	19.22	20.3	6.46	378.5	1.19	19.54	0.09	8.24	8.33	1.25	0	0	0	9.8	0.09	0.06	0	581	8.4	74.4	258	1.97	7	12	2017-08-23	NF	A	bled again D3
2928	20428	26	9.01	m	172	20170920	3.4	67.3	70.7	4.81	6.7	0.34	5.7	60.4	1.17	19.42	17.7	0.91	51.7	1.04	27.11	0.07	11.33	11.4	1.13	0	0	0	14.33	0.13	0.12	0	520	13.1	96.1	259	2.46	7	12	2017-08-23	N	B
2928	20436	26	5.58	f	173	20170920	29.4	40.6	70	42	7.5	0.38	6.34	60.5	1.18	19.56	17.1	4.07	258.3	1.18	21.96	0.16	10.68	10.84	1.81	0	0	0	8.1	0.89	0.34	0	304	10.5	80.7	242	2.2	7	12	2017-08-23	NF	A
3127	5624	26	6.66	f	NA	20170920	28.9	22.5	51.4	56.23	7.7	0.38	6.17	61.1	1.25	20.44	15	4.18	257.5	1.18	25.16	0.11	16.36	16.47	0.95	0	0	0	6.84	0.42	0.48	0	50	6	29.5	212	1.45	4	14	2017-08-23	NF	A	not 20624
3127	205654	26	8.17	f	172	20170920	28.8	34	62.8	45.86	7.5	0.39	5.88	65.8	1.27	19.35	14.8	3.71	218.2	1.17	9.51	0.03	5.18	5.21	0.5	0	0	0	3.65	0.13	0.03	0	518	7.7	69.3	256	1.82	4	14	2017-08-23	N	B
3127	15929	26	9.15	f	NA	20170920	31.6	40.6	72.2	43.77	7.8	0.4	6.15	65.5	1.27	19.42	14.4	4.14	254.4	1.2	12.6	0.15	5.95	6.1	0.32	0	0	0	5.97	0.15	0.05	0	495	7.8	59.7	242	1.77	4	14	2017-08-23	NF	A
3127	20509	26	7.56	m	172	20170920	20.3	92.3	112.6	18.03	5.8	0.33	6.23	53.3	0.92	17.33	25.5	7.67	477.5	1.13	11.19	0.2	6.48	6.68	0.21	0	0	0	3.73	0.54	0.03	0	596	8.1	72.6	250	1.88	4	14	2017-08-23	C	C
3127	20506	26	7.57	m	171	20170920	5.2	91.8	97	5.36	5.3	0.29	5.67	50.3	0.93	18.47	23.1	5.87	332.6	0.98	16.42	0.28	10.66	10.94	0.39	0	0	0	4.3	0.65	0.14	0	663	7.9	83.3	253	1.81	4	14	2017-08-23	C	C
3127	20507	26	8.04	m	171	20170920	25.9	34.7	60.6	42.74	8.1	0.41	6.38	63.8	1.27	19.95	15.4	2.74	174.6	1.21	15.19	0.22	9.78	10	0.45	0	0	0	4.43	0.22	0.08	0	517	8.2	72.1	241	1.82	4	14	2017-08-23	NF	A	bled again D3
3127	20504	26	8.35	m	172	20170920	34.7	32.7	67.4	51.48	8.1	0.41	6.26	65.9	1.29	19.61	14.3	4.13	258.4	1.19	13.23	0.04	6.78	6.82	0.52	0	0	0	5.05	0.79	0.06	0	292	8.5	77.6	252	1.93	4	14	2017-08-23	N	B	bled again D3
3127	20508	26	7.05	m	172	20170920	40.2	28.8	69	58.26	7.7	0.38	5.69	66.7	1.36	20.32	14	3.13	177.7	1.21	10.75	0.17	4.92	5.09	0.58	0	0	0	4.47	0.57	0.04	0	113	11.6	85.4	240	2.31	4	14	2017-08-23	N	B	bled again D3
3285	20469	26	8.74	f	174	20170920	6.9	81.5	88.4	7.81	7.5	0.41	6.29	65.5	1.2	18.25	18.1	5.99	377.2	1.09	10.02	0.19	5.48	5.67	0.35	0	0	0	3.91	0.05	0.05	0	605	7.9	73	247	1.79	1	14	2017-08-24	N	B
3285	20464	26	7.25	f	173	20170920	25	36.7	61.7	40.52	7.2	0.38	5.87	64	1.23	19.28	16.8	3.31	194.2	1.11	19.02	0.29	7.43	7.72	0.58	0	0	0	10.49	0.2	0.03	0	424	8.3	70.8	265	2.02	1	14	2017-08-24	NF	A
3285	20467	26	8.2	f	174	20170920	17	59	76	22.37	7.7	0.4	5.84	69.2	1.31	19	16.6	4.61	269.4	1.21	12.51	0.06	7.31	7.37	0.69	0	0	0	4.26	0.14	0.06	0	549	8.2	61.6	252	1.93	1	14	2017-08-24	N	B
3285	20472	26	7.21	f	173	20170920	10.9	96.9	107.8	10.11	5.2	0.24	5.37	44.4	0.98	21.98	25.9	2.12	114	0.88	12.18	0.1	6.27	6.37	0.65	0	0	0	5.09	0.04	0.03	0	688	13.8	95.2	270	2.71	1	14	2017-08-24	C	C
3285	20470	26	8.89	m	175	20170920	31.7	34.9	66.6	47.6	7.6	0.4	6.27	63.4	1.21	19.11	15.7	3.87	242.3	1.11	20.05	0.08	9.53	9.61	0.91	0	0	0	9.27	0.17	0.08	0	487	7.5	69.6	249	1.74	1	14	2017-08-24	NF	A
3285	20462	26	7.64	m	172	20170920	2	115.8	117.8	1.7	4.8	0.29	7.05	41.2	0.68	16.43	28.3	3.73	262.9	0.84	14.04	0.07	9.17	9.24	0.67	0	0	0	3.58	0.5	0.05	0	491	6.8	22.6	261	1.91	1	14	2017-08-24	C	C
3285	20460	26	7.45	m	172	20170920	24.9	37.7	62.6	39.78	7.1	0.37	6.11	61.1	1.16	19.05	16.3	2.98	182.3	1.09	16.59	0.31	8.76	9.07	0.34	0	0	0	6.99	0.12	0.08	0	566	8	71.8	258	1.91	1	14	2017-08-24	N	B
3285	20468	26	7.85	m	172	20170920	35	43.9	78.9	44.36	7.3	0.37	6.06	60.8	1.21	19.88	15.8	3.32	201.3	1.11	11.48	0.05	6.02	6.07	0.82	0	0	0	4.44	0.11	0.03	0	403	8.3	71.6	259	1.99	1	14	2017-08-24	NF	A
2872	20486	26	9.31	f	174	20170920	19.2	69.2	88.4	21.72	6.6	0.37	6.62	55.4	0.99	17.9	19.1	5.58	369.1	1.09	15.4	0.07	10.61	10.68	0.9	0	0	0	3.49	0.28	0.05	0	543	8.4	69.1	254	1.97	8	14	2017-08-23	C	C
2872	20485	26	7.89		NA	20170920	24.5	39	63.5	38.58	7.7	0.39	6.11	64.4	1.26	19.65	16.4	5.26	321.2	1.16	11.81	0.29	5.97	6.26	0.39	0	0	0	4.2	0.92	0.04	0	378	9.8	71.8	246	2.19	8	14	2017-08-23	NF	A
2872	20475	26	8.22	f	173	20170920	28.7	36.7	65.4	43.88	7.6	0.39	6.13	63.4	1.23	19.44	15.8	3.43	210.4	1.11	11.55	0.04	6.68	6.72	0.85	0	0	0	3.56	0.38	0.04	0	472	8.5	71.2	251	1.96	8	14	2017-08-23	N	B
2872	20479	26	6.55	f	173	20170920	57.5	11.7	69.2	83.09	6.9	0.34	6.37	53.8	1.09	20.23	16	1.11	70.8	1.03	12.34	0.17	7.52	7.69	0.65	0	0	0	3.73	0.22	0.04	0	554	8.3	66.3	249	1.95	8	14	2017-08-23	C	C
2872	20487	26	8.31	f	173	20170920	36.6	15.4	52	70.38	7.3	0.38	6.46	58.5	1.13	19.37	16	3.98	257.2	1.1	12.76	0.15	7.65	7.8	0.66	0	0	0	4.11	0.15	0.04	0	359	8.3	72.5	253	1.92	8	14	2017-08-23	NF	A
2872	20477	26	8.71	f	174	20170920	46.9	47.2	94.1	49.84	7.7	0.42	6.17	68.1	1.25	18.31	16.7	5.27	325.1	1.2	8.92	0.13	5.69	5.82	0.39	0	0	0	2.38	0.29	0.03	0	543	8.6	66.7	241	1.92	8	14	2017-08-23	N	B	bled again D3
2872	20480	26	8.12	m	175	20170920	37.7	31.7	69.4	54.32	7.4	0.38	6.17	60.9	1.2	19.73	15.9	2.73	168.4	1.12	12.65	0.21	5.45	5.66	0.59	0	0	0	5.96	0.4	0.04	0	496	8.4	71	248	1.93	8	14	2017-08-23	N	B	D26 label said eartag 482, but this was only pig missing a sample on this day
2872	20481	26	8.24	f	174	20170920	27.5	54.4	81.9	33.58	8.2	0.44	6.3	69.3	1.3	18.74	17.6	4.07	256.6	1.17	13.36	0.2	9.4	9.6	0.59	0	0	0	3.01	0.11	0.06	0	414	8.9	68.4	241	1.98	8	14	2017-08-23	NF	A
2981	20445	26	9.31	f	174	20170920	35.5	36	71.5	49.65	7.1	0.37	6.15	60.1	1.15	19.18	17	7.83	481.2	1.26	13.64	0.21	7.32	7.53	0.51	0	0	0	5.07	0.44	0.09	0	531	9	68.2	250	2.09	6	NA	2017-08-24	C	C	sow changed on 6 sept due to poor performance
2981	20446	26	6.18	f	173	20170920	31.6	8.85	40.45	78.1	7.3	0.37	6.27	58.6	1.17	19.92	15.9	5.63	353.3	1.14	14.16	0.13	6.22	6.35	0.39	0	0	0	7.09	0.21	0.12	0	424	8.9	72.4	248	2.02	6	NA	2017-08-24	N	B	bled again D3; sow changed on 6 sept due to poor performance
2981	20456	26	5.59	f	173	20170920	30.9	12.9	43.8	70.55	6.8	0.35	5.44	63.5	1.25	19.67	15.8	6.45	351.2	1.22	15.46	0.32	5.63	5.95	0.65	0	0	0	8.15	0.65	0.05	0	327	10.2	76.8	246	2.22	6	NA	2017-08-24	N	B	sow changed on 6 sept due to poor performance
2981	20452	26	5.75	m	172	20170920	26.5	13.3	39.8	66.58	6.9	0.36	6.46	55.8	1.07	19.15	15.7	4.36	281.5	1.1	8.63	0.14	4.52	4.66	0.29	0	0	0	3.58	0.08	0.03	0	412	8.8	65.5	260	2.13	6	NA	2017-08-24	N	B	bled again D3; sow changed on 6 sept due to poor performance
2981	20457	26	8.23	m	175	20170920	17.9	42.6	60.5	29.59	6.8	0.35	5.58	62.5	1.21	19.36	15.2	4.02	224.2	1.17	12.23	0.13	5.73	5.86	0.4	0	0	0	5.75	0.19	0.03	0	472	8.3	67.8	249	1.93	6	NA	2017-08-24	NF	A	bled again D3; sow changed on 6 sept due to poor performance
2981	20454	26	6.37	m	172	20170920	23.5	19	42.5	55.29	6.1	0.32	5.53	57.7	1.1	19	16.5	6.16	340.9	1.11	15.63	0.03	5.03	5.06	0.63	0	0	0	9.8	0.1	0.03	0	626	8.5	67.1	242	1.91	6	NA	2017-08-24	NF	A	sow changed on 6 sept due to poor performance
2981	20448	26	8.9	f	173	20170920	35.7	52.2	87.9	40.61	5.6	0.31	5.86	52.8	0.95	18.01	20.4	3.71	217.1	1.04	7.37	0.14	4.66	4.8	0.19	0	0	0	2.3	0.06	0.01	0	653	7.9	72.4	258	1.89	6	NA	2017-08-24	C	C	sow changed on 6 sept due to poor performance; lame on D40
2981	20450	40	NA		NA	NA	NA	NA	NA	NA	NA	NA	NA	NA	NA	NA	NA	NA	NA	NA	NA	NA	NA	NA	NA	NA	NA	NA	NA	NA	NA	NA	NA	NA	NA	NA	NA	6	NA	2017-08-24	NF	A	sow changed on 6 sept due to poor performance; crushed on 20/9
3265	20369	40	12.4	m	175	20171004	22.9	47.2	70.1	32.67	6.3	0.34	6.4	53.8	0.98	18.19	19.1	2.27	145.4	0.98	22.81	0.11	10.71	10.82	1.01	0	0	0	10.52	0.37	0.1	0	592	9	76.6	259	2.11	1	14	2017-08-23	NF	A
3183	20411	40	13.2	m	175	20171004	28.6	56.8	85.4	33.49	6.8	0.29	5.22	56.2	1.29	23.03	18.7	3.62	189.4	1.01	14.82	0.26	6.62	6.88	0.58	0	0	0	7.07	0.28	0.02	0	675	9	70.3	234	1.93	3	14	2017-08-25	N	B
2848	20426	40	16.8	m	175	20171004	29.1	64.9	94	30.96	6.7	0.37	6.85	54.2	0.98	18.09	17.3	5.94	406.9	1.03	33.34	0.25	23.22	23.47	2.08	0	0	0	7.37	0.19	0.23	0	246	11.2	77.8	230	2.28	8	11	2017-08-25	C	C
2848	20415	40	14	m	175	20171004	17.3	45.4	62.7	27.59	5.9	0.3	5.7	52.1	1.04	20	16.7	3.28	186.8	1.05	21.11	0.16	11.5	11.66	1.32	0	0	0	7.71	0.33	0.08	0	372	9	77.8	244	1.98	8	11	2017-08-25	N	B
2848	20414	40	12.7	m	175	20171004	20	64.9	84.9	23.56	6	0.31	6.04	50.8	0.99	19.4	17.3	4.79	289.3	1.02	21.96	0.36	9.93	10.29	1.1	0	0	0	10.42	0.11	0.04	0	688	7.8	72.9	248	1.79	8	11	2017-08-25	NF	A
3166	20388	40	14.1	m	175	20171004	26.6	49.8	76.4	34.82	6.3	0.32	5.84	54.3	1.09	20	17.7	2.99	174.4	1.1	24.41	0.15	14.97	15.12	1.41	0	0	0	7.54	0.27	0.07	0	480	8.1	73.7	241	1.81	3	12	2017-08-24	NF	A
2872	20480	40	12.7	m	175	20171004	45.2	32.2	77.4	58.4	6.6	0.34	6.05	56.3	1.1	19.47	16.8	2.8	169.6	1.04	18.62	0.33	9.18	9.51	0.94	0	0	0	7.81	0.29	0.06	0	451	8.7	68.5	247	1.99	8	14	2017-08-23	N	B	D26 label said eartag 482, but this was only pig missing a sample on this day
2928	20431	40	15.3	m	175	20171004	41.8	48.5	90.3	46.29	6.7	0.36	6.1	58.2	1.09	18.78	17	4.26	259.9	1.04	21.96	0.09	9.87	9.96	0.93	0	0	0	10.91	0.1	0.06	0	633	7.8	68.8	240	1.74	7	12	2017-08-23	N	B
3166	20391	40	13.3	m	175	20171004	36.2	39.8	76	47.63	6.1	0.34	5.59	60.5	1.1	18.15	18.3	6.67	372.9	1.18	23.27	0.45	13.04	13.49	0.91	0	0	0	8.71	0.07	0.09	0	860	8.3	63.4	220	1.73	3	12	2017-08-24	C	C
3285	20470	40	13	m	175	20171004	16.2	53.6	69.8	23.21	6.6	0.36	6.07	58.6	1.09	18.65	17	4.07	247	1.04	27.04	0.12	9.46	9.58	1.14	0	0	0	16.09	0.17	0.07	0	569	8.2	77.4	237	1.78	1	14	2017-08-24	NF	A
2981	20457	40	12.6	m	175	20171004	18.3	50	68.3	26.79	6.5	0.34	5.68	59.6	1.14	19.08	16.1	5.65	320.9	1.11	21.49	0.33	10.55	10.88	0.96	0	0	0	9.23	0.35	0.06	0	373	10.5	76	237	2.22	6	NA	2017-08-24	NF	A	bled again D3; sow changed on 6 sept due to poor performance
3265	20372	40	12.9	m	175	20171004	12.5	63.7	76.2	16.4	6.9	0.36	6.52	54.8	1.05	19.19	17.6	3.76	245	1.01	36.43	0.49	7.53	8.02	0.44	0	0	0	27.4	0.48	0.09	0	225	12.5	76.2	241	2.57	1	14	2017-08-23	N	B
2928	20430	40	17.2	m	175	20171004	45.3	48.1	93.4	48.5	6.7	0.36	6.08	58.8	1.1	18.65	16.2	5.93	360.7	1.14	27.6	0.2	14.9	15.1	1.64	0	0	0	10.44	0.29	0.13	0	341	9.9	77.9	233	2.06	7	12	2017-08-23	N	B
3166	20383	40	15.3	f	174	20171004	38.4	35.6	74	51.89	6.2	0.32	5.48	57.5	1.13	19.56	18.6	4	219.2	1.16	23.22	0.1	11.11	11.21	2.06	0	0	0	9.65	0.22	0.07	0	952	8.1	65	235	1.79	3	12	2017-08-24	N	B
3285	20467	40	11.3	f	174	20171004	45.4	25.9	71.3	63.67	7.1	0.37	5.95	61.7	1.19	19.28	18.3	3.86	229.7	1.07	22.7	0.4	10.31	10.71	0.66	0	0	0	11.01	0.24	0.08	0	562	8.9	67.5	238	1.96	1	14	2017-08-24	N	B
3285	20469	40	12.6	f	174	20171004	20.9	54.5	75.4	27.72	6.8	0.35	6.23	56.5	1.09	19.24	18.6	2.78	173	1.09	29.89	0.39	13.22	13.61	0.83	0	0	0	15.22	0.15	0.08	0	626	7.9	67.4	239	1.78	1	14	2017-08-24	N	B
2872	20481	40	11.3	f	174	20171004	22.1	48.9	71	31.13	7.3	0.4	6.22	64.1	1.17	18.31	20.5	2.03	126	1.08	18.71	0.1	9.89	9.99	1.35	0	0	0	6.98	0.33	0.05	0	427	10.4	70	228	2.16	8	14	2017-08-23	NF	A
2981	20445	40	16	f	174	20171004	38	36.1	74.1	51.28	6.6	0.37	6.09	59.9	1.09	18.16	17.1	4.52	275.3	1.13	25.69	0.14	14.13	14.27	1.67	0	0	0	9.31	0.32	0.1	0	510	11.6	72	229	2.39	6	NA	2017-08-24	C	C	sow changed on 6 sept due to poor performance
2872	20486	40	14.2	f	174	20171004	38.9	35.8	74.7	52.07	6.3	0.33	6.52	50.1	0.97	19.26	17.6	3.29	214.3	1.05	20.72	0.15	11.36	11.51	1.8	0	0	0	6.93	0.43	0.06	0	525	8.5	67.8	258	2.03	8	14	2017-08-23	C	C
3265	20381	40	14.6	f	174	20171004	31.9	49.5	81.4	39.19	5.7	0.32	6.62	48.1	0.87	18.05	23.1	4.79	317.1	1.09	27.8	0.13	10.97	11.1	1.22	0	0	0	15.27	0.13	0.07	0	679	11.5	70.3	256	2.58	1	14	2017-08-23	C	C
2872	20477	40	12.9	f	174	20171004	40	36.2	76.2	52.49	6.9	0.38	5.95	64.3	1.16	17.98	18	3.09	184	1.08	18.1	0.05	10.39	10.44	1.51	0	0	0	5.42	0.64	0.1	0	435	10.8	74.2	228	2.21	8	14	2017-08-23	N	B	bled again D3
3166	20392	40	15	f	174	20171004	16.5	58.2	74.7	22.09	6.9	0.36	6.2	57.5	1.12	19.45	18.1	2.34	144.8	1.05	31.26	0.14	11.17	11.31	1.26	0	0	0	17.98	0.62	0.08	0	282	10.4	81.2	230	2.1	3	12	2017-08-24	N	B	bled again D3
3183	20402	40	12	f	174	20171004	25.5	38.3	63.8	39.97	7.6	0.38	7.08	53.8	1.08	20.04	16.8	1.85	131.3	1	20.18	0.37	8.4	8.77	0.83	0	0	0	10.17	0.35	0.06	0	461	9.6	75.7	241	2.09	3	14	2017-08-25	NF	A
2981	20448	40	11.6	f	173	20171004	3.8	48	51.8	7.34	5.3	0.28	5.64	49.7	0.95	19.02	16.9	1.45	81.8	0.92	17.35	0.08	8.23	8.31	0.16	0	0	0	8.67	0.19	0.01	0	469	10.9	83.6	244	2.27	6	NA	2017-08-24	C	C	sow changed on 6 sept due to poor performance; lame on D40
2872	20487	40	13.1	f	173	20171004	22.9	40.2	63.1	36.29	6.5	0.34	6.19	54.3	1.05	19.36	16.8	4.14	256.4	1.04	19.21	0.4	8.51	8.91	0.65	0	0	0	9.16	0.44	0.05	0	627	8.7	68	237	1.92	8	14	2017-08-23	NF	A
3166	20382	40	10.7	f	173	20171004	47.5	34.9	82.4	57.65	5.6	0.3	6.02	50.2	0.93	18.62	21.4	7.48	450.5	1.02	23.43	0.91	11.42	12.33	1	0	0	0	9.91	0.1	0.09	0	613	10.2	75.3	235	2.17	3	12	2017-08-24	NF	A
2872	20479	40	11.2	f	173	20171004	48	23.8	71.8	66.85	6.3	0.32	6.16	51.6	1.03	19.86	16.8	4.98	307.1	1.07	18.25	0.09	11.2	11.29	1.14	0	0	0	5.62	0.14	0.07	0	666	9.3	68.6	243	2.09	8	14	2017-08-23	C	C
2872	20475	40	12.1	f	173	20171004	33.2	35.4	68.6	48.4	7	0.36	6.06	59.4	1.15	19.32	17.9	2.47	149.5	1.05	19.2	0.39	10.56	10.95	0.7	0	0	0	6.95	0.53	0.07	0	324	9.7	70.9	242	2.15	8	14	2017-08-23	N	B
3285	20472	40	11.3	f	173	20171004	21.4	65.1	86.5	24.74	5.9	0.32	7.06	45	0.84	18.57	26.2	3.4	239.9	1.03	36.47	0.29	13.28	13.57	1.77	0	0	0	20.83	0.2	0.09	0	435	6.9	21.6	261	1.95	1	14	2017-08-24	C	C
2981	20446	40	10.8	f	173	20171004	31.9	16.9	48.8	65.37	6.3	0.35	6.08	56.9	1.03	18.18	16.3	5.15	312.8	1.04	25.33	0.15	12.29	12.44	1.26	0	0	0	11.38	0.21	0.05	0	579	10.6	73.5	230	2.21	6	NA	2017-08-24	N	B	bled again D3; sow changed on 6 sept due to poor performance
3166	20395	40	13.3	f	173	20171004	24.3	68	92.3	26.33	5.3	0.31	7.15	43.6	0.74	17.07	29.7	5.62	401.7	1.1	30.33	0.15	15.55	15.7	2.19	0	0	0	12.29	0.08	0.08	0	721	6.8	21.7	241	1.73	3	12	2017-08-24	C	C
3265	20378	40	12.6	f	173	20171004	19.3	51.2	70.5	27.38	7.1	0.37	6.42	57.1	1.11	19.4	16.8	4.05	259.9	1.06	35.49	0.66	14.92	15.58	1.39	0	0	0	18.1	0.32	0.1	0	355	10.1	69.9	237	2.19	1	14	2017-08-23	NF	A
2848	20418	40	12.7	f	173	20171004	31.3	38.2	69.5	45.04	6.3	0.35	6.38	54.1	0.99	18.31	17.3	5.65	360.2	1.06	22.67	0.13	13.07	13.2	2.09	0	0	0	7.02	0.25	0.12	0	375	9.1	73.9	237	2	8	11	2017-08-25	N	B
3265	20371	40	12.6	f	173	20171004	38.6	40.5	79.1	48.8	6.2	0.35	7.01	49.7	0.88	17.72	22.9	5.58	390.9	1.07	30.81	0.56	13.62	14.18	1.09	0	0	0	14.95	0.51	0.08	0	615	11	71.1	266	2.59	1	14	2017-08-23	C	C
3285	20464	40	12.2	f	173	20171004	31	37.3	68.3	45.39	6.4	0.31	5.44	56.5	1.18	20.81	18.4	2.86	155.3	1.06	27.51	0.17	12.64	12.81	1.47	0	0	0	12.96	0.21	0.07	0	466	8.7	72.5	254	2.04	1	14	2017-08-24	NF	A
2981	20456	40	10.3	f	173	20171004	33.5	28.8	62.3	53.77	6.4	0.34	5.68	59.9	1.12	18.71	16.3	6.77	385	1.13	24.78	0.45	11.49	11.94	1.09	0	0	0	11.4	0.27	0.08	0	364	11.5	73.4	233	2.38	6	NA	2017-08-24	N	B	sow changed on 6 sept due to poor performance
3265	20377	40	11.8	f	173	20171004	26.6	33.5	60.1	44.26	6.3	0.33	6.17	52.9	1.02	19.2	15.7	1.75	107.8	1.01	28.74	0.56	11.91	12.47	0.74	0	0	0	15.22	0.24	0.07	0	356	9.5	70.3	246	2.15	1	14	2017-08-23	N	B
2848	20416	40	12.5	f	173	20171004	44.3	19.5	63.8	69.44	6	0.3	5.6	54	1.06	19.72	15.9	4.89	273.8	1.12	17.53	0.28	8.65	8.93	0.98	0	0	0	7.37	0.19	0.06	0	537	8.2	69.4	242	1.86	8	11	2017-08-25	NF	A
2928	20436	40	12.2	f	173	20171004	23	61.8	84.8	27.12	5.8	0.31	5.3	57.5	1.1	19.18	16.2	5.09	269.9	1.12	22.71	0.09	12.14	12.23	1.77	0	0	0	8.3	0.12	0.29	0	324	9.4	76.8	238	2.02	7	12	2017-08-23	NF	A
2848	20417	40	13.7	f	173	20171004	22.5	55.2	77.7	28.96	6	0.31	5.74	54.1	1.05	19.42	16.6	4.5	258.3	1.09	25.05	0.22	12.56	12.78	1.97	0	0	0	10.02	0.17	0.12	0	702	7.6	65.1	241	1.73	8	11	2017-08-25	N	B
2848	20422	40	13	f	173	20171004	34.3	44.8	79.1	43.36	6.9	0.36	6.66	53.8	1.03	19.19	16.3	4.06	270.5	1.09	29.09	0.24	14.74	14.98	2.5	0	0	0	11.26	0.21	0.15	0	346	9.3	70.4	243	2.08	8	11	2017-08-25	C	C
2848	20421	40	12.8	f	173	20171004	21.2	42.1	63.3	33.49	6.1	0.31	5.29	59.3	1.15	19.47	15.7	2.7	142.5	1.14	16.31	0.08	9.32	9.4	1.14	0	0	0	5.55	0.16	0.06	0	601	8.1	63.1	236	1.81	8	11	2017-08-25	NF	A
2981	20454	40	12.3	m	172	20171004	19.3	43.5	62.8	30.73	5.6	0.3	5.42	54.8	1.03	18.83	15.9	5.96	323.3	1.02	18.24	0.42	10.11	10.53	0.68	0	0	0	6.84	0.16	0.03	0	466	10.1	73.1	234	2.15	6	NA	2017-08-24	NF	A	sow changed on 6 sept due to poor performance
3127	20508	40	11.8	m	172	20171004	39.1	39.7	78.8	49.62	6.5	0.35	5.32	65.2	1.22	18.67	15.4	6.56	348.7	1.18	17.23	0.35	10.01	10.36	0.9	0	0	0	5.8	0.12	0.05	0	513	8.4	60.8	229	1.81	4	14	2017-08-23	N	B	bled again D3
3183	20404	40	7.5	f	173	20171004	13.5	48	61.5	21.95	6.3	0.34	6.3	53.1	1.01	18.95	15.9	2.77	174.4	0.99	14.41	0.24	6.67	6.91	0.56	0	0	0	6.8	0.11	0.03	0	606	8.2	70.2	244	1.86	3	14	2017-08-25	N	B
3127	20509	40	12.2	m	172	20171004	42.1	47.3	89.4	47.09	6.2	0.33	6.27	53.4	0.99	18.61	22	5.38	337.1	1.18	33.78	0.19	14.93	15.12	1.3	0	0	0	15.45	1.82	0.1	0	439	8.7	73.7	237	1.89	4	14	2017-08-23	C	C
2928	20428	40	12.3	m	172	20171004	15.5	54.4	69.9	22.17	6.5	0.35	6.54	53.3	1	18.72	24.3	3.17	207.3	1	31.73	0.21	17.05	17.26	3.22	0	0	0	10.9	0.2	0.15	0	657	8.5	70.9	241	1.92	7	12	2017-08-23	N	B
3183	20397	40	12.3	m	172	20171004	23.2	47.3	70.5	32.91	6.7	0.35	6.74	51.9	0.99	19.16	18.6	2.5	168.2	0.99	17.4	0.06	8.75	8.81	0.81	0	0	0	7.61	0.13	0.04	0	694	7.8	73	254	1.83	3	14	2017-08-25	NF	A
2981	20452	40	10.5	m	172	20171004	25.1	38.3	63.4	39.59	6.3	0.33	6.2	53.2	1.01	19.01	16.5	4.79	297.4	1.04	18.4	0.25	8.62	8.87	0.55	0	0	0	8.79	0.14	0.05	0	374	10.4	78.4	252	2.31	6	NA	2017-08-24	N	B	bled again D3; sow changed on 6 sept due to poor performance
2928	20429	40	10.4	m	172	20171004	12.6	49.7	62.3	20.22	6.1	0.32	5.97	54.1	1.02	18.89	17.2	4.19	250.2	1.08	35.09	0.21	14.06	14.27	1.29	0	0	0	19.13	0.13	0.27	0	555	8.1	66.4	233	1.78	7	12	2017-08-23	NF	A
3183	20410	40	11.8	m	172	20171004	20.6	49.4	70	29.43	6.5	0.32	6.12	51.5	1.05	20.48	17.8	2.31	141.3	1.01	16.77	0.34	7.62	7.96	0.64	0	0	0	7.76	0.36	0.04	0	126	11.7	91.6	229	2.21	3	14	2017-08-25	N	B
2872	20485	40	11.6		NA	20171004	23.2	31.1	54.3	42.73	6.5	0.28	4.98	56.5	1.3	23.06	18	2.73	135.9	1.05	13.79	0.3	5.65	5.95	0.77	0	0	0	6.78	0.23	0.07	0	13	5.9	31.4	190	1.51	8	14	2017-08-23	NF	A
3183	20412	40	11	m	172	20171004	21.5	40	61.5	34.96	6.7	0.35	6.93	50.2	0.97	19.34	17.4	1.74	120.7	0.97	19.54	0.42	10.12	10.54	0.67	0	0	0	7.95	0.32	0.04	0	648	8.1	72	246	1.84	3	14	2017-08-25	NF	A
3265	20379	40	13	m	172	20171004	22.3	43.9	66.2	33.69	6.4	0.33	6.38	51.4	1.01	19.66	17	2.65	169.1	1.02	21.58	0.46	11.78	12.24	1.05	0	0	0	7.92	0.31	0.06	0	494	10.4	76	245	2.27	1	14	2017-08-23	NF	A
3166	20384	40	11.7	m	172	20171004	17.7	51.6	69.3	25.54	6.4	0.33	5.99	54.9	1.07	19.55	17.7	3.28	196.5	1.06	19.77	0.09	11.52	11.61	1.69	0	0	0	6.17	0.21	0.09	0	610	8.2	71.9	249	1.88	3	12	2017-08-24	N	B
3183	20403	40	11.3	m	172	20171004	26.3	60.2	86.5	30.4	6.3	0.36	8.43	42.1	0.75	17.81	25.4	5.89	496.4	0.96	17.95	0.31	8.55	8.86	0.76	0	0	0	8.01	0.29	0.02	0	542	7.3	20.3	237	1.82	3	14	2017-08-25	C	C	bled again D3
2928	20441	40	9	m	172	20171004	18.8	40.5	59.3	31.7	5.8	0.3	5.5	55	1.06	19.2	17.1	3.28	180.6	1.05	26.38	0.21	14.45	14.66	3.36	0	0	0	8.14	0.1	0.12	0	466	8.9	80.2	251	2	7	12	2017-08-23	NF	A	bled again D3
3183	20399	40	10.8	f	173	20171004	18.8	40.5	59.3	31.7	5.8	0.3	5.5	55	1.06	19.2	17.1	3.28	180.6	1.05	26.38	0.21	14.45	14.66	3.36	0	0	0	8.14	0.1	0.12	0	466	8.9	80.2	251	2	3	14	2017-08-25	C	C
2928	20432	40	10.7	f	172	20171004	35.7	50.7	86.4	41.32	5.8	0.3	5.64	53.8	1.03	19.12	17.7	3.69	208.1	1.11	20.35	0.19	10.16	10.35	1.36	0	0	0	8.44	0.13	0.08	0	473	8.8	76.4	249	1.99	7	12	2017-08-23	C	C
3285	20468	40	12	m	172	20171004	19.9	39.5	59.4	33.5	5.8	0.29	5.41	54	1.08	20.03	16.9	2.48	134	1.04	25.87	0.09	13.4	13.49	2	0	0	0	10.23	0.08	0.08	0	480	8.2	74.5	246	1.86	1	14	2017-08-24	NF	A
3285	20460	40	11.9	m	172	20171004	31.1	32.3	63.4	49.05	5.9	0.3	5.64	53.4	1.05	19.65	17.6	2.68	151	1.04	16.4	0.3	8.52	8.82	0.4	0	0	0	7.05	0.1	0.03	0	478	8.3	72.2	257	1.97	1	14	2017-08-24	N	B
3166	20390	40	13.2	m	172	20171004	27.2	39.9	67.1	40.54	6.4	0.32	5.52	58.6	1.16	19.75	17.3	2.55	140.9	1.15	21.99	0.14	15.05	15.19	1.56	0	0	0	4.95	0.22	0.08	0	537	8.3	66.8	238	1.84	3	12	2017-08-24	NF	A
3285	20462	40	11.2	m	172	20171004	30.6	41.7	72.3	42.32	5.6	0.3	7.55	40.2	0.74	18.33	27.8	2.67	201.5	0.98	29.31	0.29	17.35	17.64	1.93	0	0	0	9.48	0.17	0.1	0	538	6.7	21.6	258	1.82	1	14	2017-08-24	C	C
2928	20427	40	8.8	m	172	20171004	20.6	48.6	69.2	29.77	5.8	0.31	6.31	48.8	0.91	18.73	21.2	4.55	287.2	1.03	28.39	0.33	13.18	13.51	2.21	0	0	0	12.43	0.15	0.09	0	479	8	73.2	245	1.81	7	12	2017-08-23	C	C
3127	20504	40	12.9	m	172	20171004	10.1	60.5	70.6	14.31	6.9	0.34	5.75	59.1	1.2	20.25	16.3	4.08	234.8	1.17	29.33	0.17	11.02	11.19	0.86	0	0	0	16.62	0.59	0.07	0	403	7.6	73.1	254	1.79	4	14	2017-08-23	N	B	bled again D3
3127	5624	40	12.5	f	NA	20171004	34.5	40	74.5	46.31	6.4	0.33	5.72	57.1	1.12	19.61	15.7	5.48	313.6	1.16	23.06	0.37	10.98	11.35	0.68	0	0	0	10.81	0.16	0.05	0	426	8	63.8	233	1.75	4	14	2017-08-23	NF	A	not 20624
3127	15929	40	14.3	f	NA	20171004	47.9	29	76.9	62.29	6.8	0.34	5.73	58.5	1.18	20.12	16.8	4.33	248.3	1.21	20.98	0.42	10.38	10.8	0.55	0	0	0	9.33	0.22	0.08	0	512	8.3	66.8	237	1.83	4	14	2017-08-23	NF	A
3127	205654	40	14.3	f	172	20171004	23	60.2	83.2	27.64	5.3	0.28	4.51	60.9	1.18	19.44	16.2	5.4	243.5	1.19	22.13	0.12	14.67	14.79	1.31	0	0	0	5.64	0.12	0.27	0	404	8.4	71.5	251	1.94	4	14	2017-08-23	N	B
3127	20506	40	12.5	m	171	20171004	32.3	68.3	100.6	32.11	5.4	0.3	5.92	50.4	0.91	18.12	28.1	7.91	468.4	1.27	28.35	0.72	15.5	16.22	1.21	0	0	0	10.52	0.33	0.08	0	669	7.3	63	244	1.69	4	14	2017-08-23	C	C
3127	20507	40	12.9	m	171	20171004	48	23.4	71.4	67.23	6.7	0.34	5.71	58.9	1.18	19.96	17.3	4.14	236.4	1.29	23.35	0.55	14.19	14.74	0.78	0	0	0	7.53	0.21	0.08	0	524	8.1	70.7	228	1.72	4	14	2017-08-23	NF	A	bled again D3
3265	20373	40	11.5	f	160	20171005	17.7	53.9	71.6	24.72	6.4	0.33	6.39	51.1	1.01	19.74	16.7	3.55	226.4	1.04	22.48	0.29	10.91	11.2	0.51	0	0	0	10.36	0.32	0.1	0	486	8.1	73.6	259	1.93	1	14	2017-08-23	N	B	bled on day 41; assumed result to be similar to result of D40

## Sheet: 2. Legend
Legend for data sheet
Column titles	Explanation and units	Note to readers
Sow number	Eartag number sow, mother of piglet	In the manuscript only the data of relevant parameters for erythropoesis and iron distribution are used for analyses and reporting.
Ear tag number	Eartag number piglet	By default, the haematology analyzer provides data for additional parameters.
Day	Day of trial (3,14,26 or 28)	This data is provided as is, without any warranties or analyses and is available for re-use.
Weight	Weight (kg)	Attribution of the authors upon use of the data is appreciated.
Sex	Gender (male/female/missing value)
Pen_after_weaning	Pen number in which they were housed after weaning
Date	Date of bleeding
Fe	Serum iron
OnvFeCap	Unsaturrated Iron
TotFeCap	Total Iron Binding Capacity
FeVerz	Iron saturation (%)
Hb	Hemoglobin | mmol/L
Ht	Hematocrit | L/L
Ery	Erytrocytes | x10^12/L
MCV	MCV | fl
MCH	MCH | fmol
MCHC	MCHC | mmol/L
RDW	RDW | %
RetRela	Reticulocytes (relatief) | %
RetAbs	Reticulocyten (absolute) | x10^9/L
Chr	CHr : Cellular Hemoglobin Content Reticulocytes = mean Hb amount of Reticulocytes
Leuc	Leucocytes | x10^9/L
LargUCel	Large unstained cells | x10^9/L LUC: Large Unstained Cells (peroxidase negative cells)
LymPreCor	Lymphocytes before correction| x10^9/L
Lymf	Lymphocytes | x10^9/L
Mono	Monocytes | x10^9/L
Blast	Blasts | x10^9/L
Meta	Metamyelocytes | x10^9/L
Staaf	Rod shaped nucleus cells | x10^9/L
Segment	Segments | x10^9/L
Eosino	Eosinophils | x10^9/L
Baso	Basophils | x10^9/L
Normo	Normoblasts | /100 Leucocytes
Thrombo	Trombocytes | x10^9/L
MPV	MPV: Mean Platelet Volume
PDW	PDW: Platelet Distrbution Width
MPC	MPC: Mean Platelet Component
MPM	MPM: Mean Platelet Mass
sow_cycle	Sow cycle number during trial
piglets_weaned	Number of piglets weaned in trial
Date_of_birth	Date of birth of litter
Administration_code_deblinded	Administration_code_deblinded (Needle, NeedleFree, Control)
Administration_code_blinded	Administration_code_blinded_before_analyses (A, B, C)
Remarks	Diverse set of remarks (rebleeding, sow replacement, etc)
